# Supplementary material for: Non-malarial febrile illness: a systematic review of published aetiological studies and case reports from Africa, 1980–2015
Source: BMC Med. 2020 Sep 21;18:279. doi: 10.1186/s12916-020-01744-1 (PMC7504660; doi:10.1186/s12916-020-01744-1)
Supplement: Supplementary file 2 — Additional file 2. List of studies included [file 12916_2020_1744_MOESM2_ESM.xlsx]

## Sheet: List of studies Included
IDDO id	Publication	Study Title	study period
1	Jennings–2007	Brucellosis as a cause of acute febrile illness in Egypt	2003—2003
13	Formenty–2003	Outbreak of Ebola hemorrhagic fever in the Republic of the Congo, 2003: a new strategy?	2003—2003
22	Bahri–2011	Sero-epidemiological study of West Nile virus circulation in human in Tunisia	2007—2007
30	Nkoghe–2011	A limited outbreak of Ebola haemorrhagic fever in Etoumbi, Republic of Congo, 2005	2005—2005
34	Jentes–2010	Acute arboviral infections in Guinea, West Africa, 2006	2006—2007
41	Cantaloube–2010	Analysis of hepatitis C virus strains circulating in Republic of the Congo	2005—2005
43	Sarih–2009	Borrelia hispanica relapsing fever, Morocco	2005—2005
44	Mansour–2009	Brucella meningitis: first reported case in Egypt	2010—2010
45	Bouley–2012	Brucellosis among hospitalized febrile patients in northern Tanzania	2007—2008
47	Hertz–2012	Chikungunya and dengue fever among hospitalized febrile patients in northern Tanzania	2007—2008
48	Leroy–2009	Concurrent chikungunya and dengue virus infections during simultaneous outbreaks, Gabon, 2007	2007—2007
51	Malik–2011	Dengue hemorrhagic fever outbreak in children in Port Sudan	2004—2005
54	Phoutrides–2011	Dengue virus seroprevalence among febrile patients in Bamako, Mali: results of a 2006 surveillance study	2006—2006
56	Jezek–1999	Ebola between outbreaks: intensified Ebola hemorrhagic fever surveillance in the Democratic Republic of the Congo, 1981-1985	1981—1985
57	Mupere–2001	Ebola haemorrhagic fever among hospitalised children and adolescents in northern Uganda: epidemiologic and clinical observations	Not stated
58	Muyembe–1995	Ebola haemorrhagic fever in Kikwit, Zaire. International Scientific and Technical Committee and WHO Collaborating Centre for Haemorrhagic Fevers.	1995—1995
59	Borchert–2011	Ebola haemorrhagic fever outbreak in Masindi District, Uganda: outbreak description and lessons learned	Not stated
61	Wamala–2010	Ebola hemorrhagic fever associated with novel virus strain, Uganda, 2007-2008	2007—2008
66	Yalley-Ogunro–1984	Endemic Lassa fever in Liberia. VI. Village serological surveys for evidence of Lassa virus activity in Lofa County, Liberia	1980—1980
70	Feki–2005	Epidemic West Nile virus encephalitis in Tunisia	1997—1997
73	Wamala–2012	Epidemiological and laboratory characterization of a yellow fever outbreak in northern Uganda, October 2010-January 2011	2010—2010
74	Delarocque-Astagneau–2012	Epidemiological and virological characteristics of symptomatic acute hepatitis E in Greater Cairo, Egypt	2002—2007
75	Abdallah–2012	Epidemiology of dengue infections in Kassala, Eastern Sudan	2010—2010
76	Roddy–2010	Factors associated with Marburg hemorrhagic fever: analysis of patient data from Uige, Angola	2005—2005
77	Bonney–2012	Fatal hepatitis E viral infection in pregnant women in Ghana: a case series	2010—2010
80	Sfar–2009	First molecular detection of R. conorii subsp. conorii 99 years after the Conor description of Mediterranean spotted fever, in Tunisia	2007—2007
81	Sanders–1998	First recorded outbreak of yellow fever in Kenya, 1992-1993. I. Epidemiologic investigations	Not stated
83	Pourrut–2010	First serological evidence of West Nile virus in human rural populations of Gabon	2009—2009
84	Becquart–2010	High prevalence of both humoral and cellular immunity to Zaire ebolavirus among rural populations in Gabon	2007—2007
86	Ehichioya–2012	Hospital-based surveillance for Lassa fever in Edo State, Nigeria, 2005-2008	2007—2008
87	Farnon–2010	Household-based sero-epidemiologic survey after a yellow fever epidemic, Sudan, 2005	2005—2005
88	Richards–2010	Human Infection with Rickettsia felis, Kenya	2006—2008
89	Mokrani–2012	Human rickettsioses in the Batna area, eastern Algeria	2000—2006
93	Raoult–1997	Jail fever (epidemic typhus) outbreak in Burundi	1995—1996
96	Webb–1986	Lassa fever in children in Sierra Leone, West Africa	1977—1981
97	Ehichioya–2010	Lassa fever, Nigeria, 2005-2008	2005—2008
98	Randall–1980	Legionnaires' disease in Port Elizabeth	1978—1979
99	Biggs–2011	Leptospirosis among hospitalized febrile patients in northern Tanzania	2007—2008
100	Bertherat–1999	Leptospirosis and Ebola virus infection in five gold-panning villages in northeastern Gabon	1995—1995
104	Heffernan–2005	Low seroprevalence of IgG antibodies to Ebola virus in an epidemic zone: Ogooue-Ivindo region, Northeastern Gabon, 1997	1997—1997
106	Colebunders–2007	Marburg hemorrhagic fever in Durba and Watsa, Democratic Republic of the Congo: clinical documentation, features of illness, and treatment	1998—2000
107	Mouffok–2009	Mediterranean spotted fever in Algerian children	2004—2005
108	Mouffok–2009	Mediterranean spotted fever in Algeria--new trends	2004—2005
109	Romdhane–2009	Mediterranean spotted fever: a report of 200 cases in Tunisia	1987—2006
110	Lepage–1986	Neonatal relapsing fever in Rwanda	1986—1986
112	Feldman–1988	Pneumococcal bacteraemia in adults in a low socio-economic urban population	1984—1985
113	Feldman–1991	Comparison of bacteraemic community-acquired lobar pneumonia due to Streptococcus pneumoniae and Klebsiella pneumoniae in an intensive care unit	1982—1985
114	World Health Organisation–2011	Outbreak news. Yellow fever, Cote d'Ivoire	2011—2011
115	Obaro–2011	Community aquired bacteria bacteremia in young children from central Nigeria--a pilot study	2008—2009
116	Thriemer–2012	The burden of invasive bacterial infections in Pemba, Zanzibar.	2009—2010
117	Nadjm–2010	WHO guidelines for antimicrobial treatment in children admitted to hospital to an area of intense Plasmodium falciparum transmission: prospective study.	2006—2007
120	Berkley–2005	Bacteremia among children admitted to a rural hospital in Kenya.	1998—2002
121	SigaÃºque B–2009	Community-acquired bacteremia among children admitted to a rural hospital in Mozambique	2001—2006
124	World Health Organization–2009	Outbreak news. Yellow fever, Republic of the Congo	2009—2009
125	World Health Organization–2011	Outbreak news. Yellow fever, Sierra Leone	2011—2011
126	World Health Organization–2012	Outbreak news. Yellow fever, Sudan	2012—2012
127	World Health Organization–2012	Outbreak news. Yellow fever, Sudan - update	2012—2012
128	World Health Organization–2007	Outbreak news. Yellow fever, Togo--update	2007—2007
129	World Health Organization–2011	Outbreak news. Yellow fever, Uganda	2010—2010
130	Ratsitorahina–2008	Outbreak of dengue and Chikungunya fevers, Toamasina, Madagascar, 2006	2006—2006
131	World Health Organization–1996	Outbreak of Ebola haemorrhagic fever in Gabon	1996—1996
132	World Health Organization–2005	Outbreak of Ebola haemorrhagic fever in Yambio, south Sudan, April - June 2004	2004—2004
134	Raoult–1998	Outbreak of epidemic typhus associated with trench fever in Burundi	1997—1997
135	Hutin–2001	Outbreak of human monkeypox, Democratic Republic of Congo, 1996 to 1997	1996—1997
137	Adjemian–2011	Outbreak of Marburg hemorrhagic fever among miners in Kamwenge and Ibanda Districts, Uganda, 2007	Not stated
140	World Health Organization–2003	Outbreak(s) of Ebola haemorrhagic fever in the Republic of the Congo, January-April 2003	2002—2003
142	KernÃ©is–2009	Prevalence and risk factors of Lassa seropositivity in inhabitants of the forest region of Guinea: a cross-sectional study	2000—2000
143	Busico–1999	Prevalence of IgG antibodies to Ebola virus in individuals during an Ebola outbreak, Democratic Republic of the Congo, 1995	1995—1995
145	MacNeil–2010	Proportion of deaths and clinical features in Bundibugyo Ebola virus infection, Uganda	2007—2007
147	Blondeau–1990	Q fever in Sokoto, Nigeria	1953—1954
148	Kobbe–2008	Q fever in young children, Ghana	2007—2007
150	Prabhu–2011	Q fever, spotted fever group, and typhus group rickettsioses among hospitalized febrile patients in northern Tanzania	2007—2008
151	John–2010	Quantifying risk factors for human brucellosis in rural northern Tanzania	2002—2003
153	Caron–2012	Recent introduction and rapid dissemination of Chikungunya virus and Dengue virus serotype 2 associated with human and mosquito coinfections in Gabon, central Africa	2010—2010
154	Thonnon–1998	Re-emergence of yellow fever in Senegal in 1995	1995—1995
155	Shoemaker–2012	Reemerging Sudan Ebola virus disease in Uganda, 2011	2011—2011
156	Rosenthal–1982	Relapsing fever in Cape Town. A case report	1982—1982
157	Ismail–2006	Retrospective serosurvey of leptospirosis among patients with acute febrile illness and hepatitis in Egypt	1999—2003
158	Maina–2012	Rickettsia felis infection in febrile patients, western Kenya, 2007-2010	2007—2008
159	Socolovschi–2010	Rickettsia felis-associated uneruptive fever, Senegal	2008—2009
160	Kaabia–2009	Rickettsial infection in hospitalised patients in central Tunisia: report of 119 cases	2000—2007
162	Sutherland–2011	Serologic evidence of arboviral infections among humans in Kenya	2000—2003
163	El Rhaffouli–2012	Serologic evidence of West Nile virus infection among humans, Morocco	2011—2011
164	Kaabia–2006	Serologic study of rickettsioses among acute febrile patients in central Tunisia	2004—2004
165	Tomori–1999	Serologic survey among hospital and health center workers during the Ebola hemorrhagic fever outbreak in Kikwit, Democratic Republic of the Congo, 1995	1995—1995
168	Klempa–2010	Serological evidence of human hantavirus infections in Guinea, West Africa	2005—2005
171	Mease–2011	Seroprevalence and distribution of arboviral infections among rural Kenyan adults: a cross-sectional study	2004—2004
172	Kuniholm–2006	Seroprevalence and distribution of Flaviviridae, Togaviridae, and Bunyaviridae arboviral infections in rural Cameroonian adults	2000—2003
173	Schwarz–2012	Seroprevalence of antibodies against Chikungunya, Dengue, and Rift Valley fever viruses after febrile illness outbreak, Madagascar	2010—2010
175	Vairo–2012	Seroprevalence of dengue infection: a cross-sectional survey in mainland Tanzania and on Pemba Island, Zanzibar	2007—2007
176	Lacheheb–2009	Seroprevalence of Q-fever in Algeria	1995—1996
177	Steinmann–2005	Seroprevalence of Q-fever in febrile individuals in Mali	2002—2003
178	Corwin–1992	The prevalence of arboviral, rickettsial, and Hantaan-like viral antibody among schoolchildren in the Nile river delta of Egypt	1989—1989
179	Blaylock–2011	The seroprevalence and seroincidence of dengue virus infection in western Kenya	2010—2010
185	Thonnon–1998	Yellow fever outbreak in Kaffrine, Senegal 1996: epidemiological and entomological findings	1996—1996
186	Onyango–2004	Yellow fever outbreak, Imatong, southern Sudan	2003—2003
187	World Health Organization–2010	Yellow fever, Senegal	2010—2010
192	Adejuyigbe–2001	Septicaemia in high risk neonates at a teaching hospital in ile-lfe nigeria	1994—1995
193	BA–2010	Hospital surveillance of childhood bacterial meningits in senegal and the introduction of haemophilus influenzae type b conjugate vaccine	2002—2008
194	Cisse–2001	Neonatal bacterial infections at the CUH of dakar	1997—1998
195	Fonkoua–2001	Bacterial meningitis in yaounde (cameroon) in 1999-2000	1999—2000
196	Hill–2007	Bacteraemia in patients admitted to an urban hospital in west africa	2003—2005
197	Neema Kayange–2010	Predictors of positive blood culture and deaths amoung neaonates with suspected neonatal sepsis in a tertiary hospital mwanza-tanzania	2009—2009
198	Kisakye–2009	Surveillance for streptococcus pneumoniae meningitis in children aged <5years: implications for immunization in uganda	2001—2006
205	Okabayashi–1999	Short report: prevalence of antibodies against spotted fever, murine typhus, and Q fever rickettsiae in humans living in Zambia	1989—1996
207	M. Traore-Lamizana–1996	Surveillance for yellow fever virus in eastern Senegal during 1993	1993—1993
210	Owa–1988	Neonatal bacteraemia in Wesley Guild Hospital, Ilesha, Nigeria.	1986—1986
211	Owusu–2012	Aetiological agents of cerebrospinal meningits: a retrospective study from teaching hospital in Ghana	2008—2010
212	RAYNER–1988	Community aquired bacteria bacteremia: a prospective survey of 239 cases.	1986—1987
213	Roca–2009	Surveillance of acute bacterial meningitis among children admitted to a district hospital in rural Mozambique.	2006—2007
214	Onipede–2009	Invasive bacteria isolates from children with severe infections in a Nigeria hospital	2005—2006
215	Samuel–2006	Bacterial isolates of blood cultures in patients with suspected septicaemia in Ilorin, Nigeria.	2003—2003
216	Schwarz–2010	Systemic bacteraemiain children presenting with clinical pneumonia and the impact of non-typhoid salmonella (NTS).	2007—2009
217	SigaÃºque–2008	Acute bacterial meningitis among children, in Manhica, a rural area in Southern Mozambique.	1998—2003
218	Molyneux–1998	Acute bacterial meningitis in children admitted to the Queen Elizabeth Central Hospital, Blantyre Malawi in 1996-97.	1996—1997
219	Muhe L–1999	Etiology of pneumonia, sepsis and meningitis in infants younger than three months of age in Ethiopia.	1991—1993
220	Mullan–2011	Etiology of meningitis among patients among patients admitted to a tertiary referral hospital in Botswana.	2000—2008
221	Mwaniki–2011	Clinical indicators of bacterial meningitis among neonates and young infants in rural Kenya.	2001—2005
223	Ayoola–2002	Predictors of bacteraemia among febrile infants in Ibadan, Nigeria.	1998—1998
224	Bahwere–2001	Community-acquired bacteremia among hospitalized children in rural central Africa.	1989—1990
225	Talbert–2010	Invasive bacterial infections in neonates and young infants born outside hospital admitted to a rural hospital in Kenya.	2001—2009
226	Walsh–2000	Bacteremia in febrile Malawian children: clinical and microbiologic features.	1996—1997
227	Kohli-Kochhar–2011	A ten-year review of neonatal bloodstreem infections in tertiary private hospital in Kenya.	2000—2009
228	Lepage–1987	Community-acquired bacteraemia in African children.	1984—1985
229	Maalej–2006	Bacteriology of community acquired meningitis in Sfax, Tunisia (1993-2001)	1993—2001
230	Meremikwu–2005	Bacterial isolates of blood cultures of children with suspected septicaemia in Calabar, Nigeria.	1996—2002
231	Mhada–2012	Neonatal sepsis at Muhimbili National Hospital, Dar es Salaam, Tanzania; aetiology, antimicrobial sensitivity pattern and clinical outcome.	2009—2010
232	Nadjm–2012	Severe febrile illness in adult hospital admissions in Tanzania: a prospective study in an area of high malaria transmission.	2007—2007
233	Nielsen–2012	Incidence and characteristics of bacteremia among children in rural Ghana.	2007—2009
234	Moyo–2010	Bacteria isolated from bloodstream infections at a tertiary hospital in Dar es Salaam, Tanzania - antimicrobial resistance of isolates	2005—2009
235	Mtove–2010	Invasive salmonellosis among children admitted to a rural Tanzania hospital and comparison with previous studies.	2008—2009
236	Nwadioha–2011	Bacterial isolates in blood cultures of children with suspected septicaemia in Kano: a two year study.	2006—2008
241	Brent–2006	Incidence of clinically significant bacteraemia in children who present to hospital in Kenya: community-based observational study.	2003—2003
244	Falade–2009	Invasive pneumococcal disease in children aged <5 years admitted to 3 urban hospitals in Ibadan, Nigeria.	2005—2007
245	Gordon–2001	Bacteraemia and mortality among adult medical Hospital admissions in Malawi--predominance of non-typhi salmonellae and Streptococcus pneumoniae.	1997—1998
249	Petit–1995	Bacteraemia in patients presenting with fever.	1987—1992
365	Abdelkefi–2006	Detection of catheter-related bloodstream infections by the Gram stain-acridine orange leukocyte cytospin test in hematopoietic stem cell transplant recipients	2002—2004
366	Lhuillier–1985	Rural epidemic of yellow fever with interhuman transmission in the Ivory Coast in 1982	1982—1982
367	Dunster–2002	First documentation of human Crimean-Congo hemorrhagic fever, Kenya	2000—2000
368	Ebong–1986	Acute osteomyelitis in Nigerians with sickle cell disease	1976—1981
369	Adejuyigbe–2004	Bacterial isolates in the sick young infant in Ile-Ife, Nigeria	2001—2001
370	Adekolu-John–1983	Arthropod-borne virus antibodies in sera of residents of Kainji Lake Basin, Nigeria 1980	1980—1980
371	Frame–1984	Endemic Lassa fever in Liberia. II. Serological and virological findings in hospital patients	1980—1982
372	Fisher-Hoch–1992	Risk of human infections with Crimean-Congo hemorrhagic fever virus in a South African rural community	1984—1986
373	Ghaffar–1991	The impact of endemic schistosomiasis on acute viral hepatitis	1983—1985
374	Goel–1999	Primary staphylococcal pneumonia in young children: a review of 100 cases	1989—1995
375	Iregbu–2006	Bacteriological profile of neonatal septicaemia in a tertiary hospital in Nigeria	2002—2002
376	Kiwanuka–2001	Childhood bacterial meningitis in Mbarara Hospital, Uganda: antimicrobial susceptibility and outcome of treatment	1999—1999
377	Kiwanuka–1999	O'nyong-nyong fever in south-central Uganda, 1996-1997: clinical features and validation of a clinical case definition for surveillance purposes	2010—2010
378	AILAL–2004	Forty-one pediatric cases of non-typhoidal salmonellosis (English)	1994—2002
379	ALIOUA–2003	Manifestations neurologiques de la fiÃ¨vre boutonneuse mÃ©diterranÃ©enne: Ã propos de quatre observations	2000—2000
380	AMENZOUY–2010	Manifestations neurologiques de la fiÃ¨vre boutonneuse mÃ©diterranÃ©enne: Ã propos de deux observations pÃ©diatriques	2009—2009
381	World health Organization–2007	Outbreak of Marburg haemorrhagic fever: Uganda, June-August 2007	2007—2007
382	Brink–2007	Antimicrobial susceptibility profile of selected bacteraemic pathogens from private institutions in South Africa	2006—2006
383	Woodruff–1988	A study of viral and rickettsial exposure and causes of fever in Juba, southern Sudan	1986—1986
384	Bajani–1997	A survey for antibodies to Lassa virus among health workers in Nigeria	1992—1993
385	Olaleye–1990	A survey for haemagglutination-inhibiting antibody to West Nile virus in human and animal sera in Nigeria	1989—1989
386	Schelling–2003	Brucellosis and Q-fever seroprevalences of nomadic pastoralists and their livestock in Chad	1999—2000
387	Okware–2002	An outbreak of Ebola in Uganda	2000—2001
388	Cotton–1992	Bacteraemia in children in the south western cape a hospital based survey	1989—1989
389	Misallati–2000	Blood-culture-proven neonatal septicaemia: a review of 36 cases.	1997—1998
390	Afifi–2005	Hospital-based surveillance for acute febrile illness in Egypt: a focus on community-acquired bloodstream infections.	1999—2003
391	Organisation Mondiale de la SantÃ©–2000	FiÃ¨vre jaune, 1998-1999.	1998—1999
392	Organisation Mondiale de la SantÃ©–2001	FlambÃ©e de fiÃ¨vre hÃ©morragique Ã virus Ebola, Ouganda, aoÃ»t 2000-janvier 2001	2000—2001
393	Adam–2008	Case report: Rift Valley Fever with vertical transmission in a pregnant Sudanese woman	2007—2007
394	Ahmed–2002	Pasteurella gallinarum neonatal meningitis	2001—2001
395	World Health Organization–2008	Yellow fever in Africa and South America, 2006	2006—2007
396	Ashour–2007	Microbial spectrum and antibiotic susceptibility profile of gram-positive aerobic bacteria isolated from cancer patients	2007—2007
397	ATTOH-TOURE–2010	RÃ©surgence des Ã©pidÃ©mies de fiÃ¨vre jaune en CÃ´te-d'Ivoire	2001—2007
398	Baudon–1986	[The 1983 yellow fever epidemic in Burkina Faso]	1983—1983
399	Bausch–2003	Risk factors for Marburg hemorrhagic fever, Democratic Republic of the Congo	1998—2000
400	Bellaoui–2009	BactÃ©riÃ©mies Ã Kluyvera : Ã propos d'une Ã©pidÃ©mie dans un CHU au Maroc	2005—2005
401	Ben Brahim–2014	[Pericardial tamponade revealing systemic lupus erythematosus during the course of atypical visceral leishmaniasis]	2003—2003
402	BEN SALEM–2003	Une insuffisance rÃ©nale aiguÃ« obstructive rÃ©vÃ©lant une leishmaniose viscÃ©rale chez un diabÃ©tique	2001—2001
403	Borchert–2002	Short communication: a cluster of Marburg virus disease involving an infant	1999—1999
404	Bosch–2008	Successful treatment of Chromobacterium violaceum sepsis in South Africa	2007—2007
405	Bouallegue-Godet–2005	Nosocomial outbreak caused by Salmonella enterica serotype Livingstone producing CTX-M-27 extended-spectrum beta-lactamase in a neonatal unit in Sousse, Tunisia	2002—2002
406	BOUANANI–2013	Fusariose dissÃ©minÃ©e au cours d'une autogreffe de moelle osseuse	2010—2010
407	BOUAYED–2012	Polyarthrite aiguÃ« fÃ©brile rÃ©vÃ©lant une mÃ©ningococcÃ©mie: Ã propos d'un cas	2011—2011
408	BOUMANDOUKI–2007	Orthopoxvirose simienne (ou variole du singe) : Ã©tude de 8 cas observÃ©s Ã l'hÃ´pital d'lmpfondo de la RÃ©publique du Congo	2003—2003
409	BOUMANDOUKI–2005	Prise en charge des malades et des dÃ©funts lors de l'Ã©pidÃ©mie de fiÃ¨vre hÃ©morragique due au virus Ebola d'octobre Ã dÃ©cembre 2003 au Congo.	2003—2003
410	BOUZENOUNE–2011	SensibilitÃ© aux antibiotiques des Salmonella enterica sÃ©rotype Typhi isolÃ©es des hÃ©mocultures Ã l'hÃ´pital d'Ain M'lila (AlgÃ©rie), entre 2005 et 2008	2005—2008
411	Burdge–1985	Serious Pasteurella multocida infections from lion and tiger bites	1985—1985
412	Cardinale–2001	Dual emergence in food and humans of a novel multiresistant serotype of Salmonella in Senegal: Salmonella enterica subsp. enterica serotype 35:c:1,2	2000—2000
413	CENAC–2008	DYSFONCTION VENTRICULAIRE AIGUÃ‹ FÃ‰BRILE Ã€ DAKAR DONNÃ‰ES CLINIQUES ET ENQUÃŠTE SÃ‰ROLOGIQUE	2004—2005
414	Centers for Disease Control (CDC).–1984	Congo-Crimean hemorrhagic fever--Republic of South Africa.	1983—1984
415	Chekir–1996	La pyomyosite chez l'adulte en Tunisie centrale. A propos de dix cas.	1988—1994
416	Chihab–2004	Chryseomonas luteola identified as the source of serious infections in a Moroccan University Hospital	2003—2003
417	Chouchane–2004	Les fievres prolongees de l'enfant. Etude retrospective de 67 cas.	1988—1998
418	Cohen–1996	Tick bite fever in black South Africans--a rare disease?	Not stated
419	Conteh–1983	Leishmaniasis in The Gambia. I. A case of cutaneous leishmaniasis and a case of visceral leishmaniasis	1980—1980
420	Coovadia–1983	Vibrio cholerae bacteraemia in a newborn infant. A case report	1982—1982
421	Coovadia–1986	Meningitis due to beta-lactamase producing, chloramphenicol-resistant Haemophilus influenzae type b, in South Africa	1985—1985
422	Coovadia–1992	Multiresistant Klebsiella pneumoniae in a neonatal nursery: the importance of maintenance of infection control policies and procedures in the prevention of outbreaks	1989—1989
423	Cutler–1999	Successful in vitro cultivation of Borrelia duttonii and its comparison with Borrelia recurrentis	1998—1998
424	DOUMBE–2003	FiÃ¨vre typhoparatyphoÃ¯de chez l'enfant au cameroun: aspects cliniques, biologiques et Ã©volutifs d'une sÃ©rie de 65 cas Ã YaoundÃ©	1987—1990
425	Dube–1983	Candida septicaemia in a newborn complicating bacterial bronchopneumonia	1983—1983
426	EL AMERI–2011	Tableau de pyÃ©lonÃ©phrite chez une femme enceinte: penser Ã la listÃ©riose	2010—2010
427	ELBELDI–2011	Les infections Ã Listeria monocytogenes Ã Tunis: Ã propos de sept cas	2000—2008
428	ELMAATAOUI–2009	Ã‰pidÃ©miologie des isolats d'hÃ©mocultures : expÃ©rience d'un service d'hÃ©matologie clinique	2006—2008
429	World Health Organization–1996	La fiÃ¨vre jaune en 1994 et 1995.	1994—1995
430	Organisation Mondiale de la SantÃ©.–1998	Une flambÃ©e de fiÃ¨vre de la vallÃ©e du Rift en Afrique orientale, 1997-1998	1997—1998
431	Abdel-Aziz–1980	Rift Valley fever as a possible cause of human abortions	1977—1978
432	Adegbola–2006	Serotype and antimicrobial susceptibility patterns of isolates of Streptococcus pneumoniae causing invasive disease in The Gambia 1996-2003	1997—2003
433	AGBENU–2010	Evaluation of the Widal-Felix serodiagnostic test in Togo (English)	2005—2006
434	AISSAOUI–2010	Central venous catheter-related bacteraemia: Prospective study in a Moroccan medical intensive care unit (English)Central venous catheter-related bacteraemia: Prospective study in a Moroccan medical intensive care unit (English)	2009—2009
435	AKOUA-KOFFI–2006	DÃ©tection des anticorps anti-virus de lassa dans l'ouest forestier de la CÃ´te d'Ivoire	2000—2000
436	Allen–1984	Lobar pneumonia in Northern Zambia: clinical study of 502 adult patients	1981—1983
437	AMONKOU–1996	PrÃ©lÃ¨vement bronchique protÃ©gÃ© systÃ©matique et hÃ©moculture : l'apport de chacun au cours des pneumopathies nosocomiales	1995—1995
438	World Health Organization–2007	Outbreaks of Rift Valley fever in Kenya, Somalia and United Republic of Tanzania, December 2006-April 2007	2006—2007
439	World Health Organization–2006	Yellow fever situation in Africa and South America, 2005	2005—2005
440	World Health Organization–2005	Marburg haemorrhagic fever, Angola--update	2005—2005
441	BEN HAMOUDA–2013	Aspects cliniques et Ã©volutifs des mÃ©ningites bactÃ©riennes nÃ©onatales	1996—2010
442	BEN JEMAA–2004	Profil bactÃ©riologique des bactÃ©riÃ©mies et sensibilitÃ© aux antibiotiques des bactÃ©ries en cause dans la rÃ©gion de Sfax (1993-1998)	1993—1998
443	Johnson–1996	Acute bronchiolitis in tropical Africa: a hospital-based perspective in Ibadan, Nigeria	1985—1987
444	Sharp–1982	Lassa fever in children	1982—1982
445	BENKORTBI–1992	Les fiÃ¨vres thyphoÃ¯des compliquÃ©es de l'enfant. Approche Ã©pidÃ©miologique, clinique et thÃ©rapeutique	1975—1990
446	BENKORTBI–1999	La fiÃ¨vre typhoÃ¯de Ã l'hÃ´pital de MÃ©dÃ©a (AlgÃ©rie, 1994-1996). A propos de 111 cas	1994—1996
447	Berkley–2004	Indicators of acute bacterial meningitis in children at a rural Kenyan district hospital	2001—2001
448	Blomberg–2005	High rate of fatal cases of pediatric septicemia caused by gram-negative bacteria with extended-spectrum beta-lactamases in Dar es Salaam, Tanzania	2001—2002
449	Blomberg–2007	Antimicrobial resistance predicts death in Tanzanian children with bloodstream infections: a prospective cohort study	Not stated
450	Blomberg–2004	Surveillance of antimicrobial resistance at a tertiary hospital in Tanzania	1998—1999
451	Borchert–2006	Serosurvey on household contacts of Marburg hemorrhagic fever patients	1998—2000
452	Ikumapayi–2007	Molecular epidemiology of community-acquired invasive non-typhoidal Salmonella among children aged 2 29 months in rural Gambia and discovery of a new serovar, Salmonella enterica Dingiri	2000—2004
453	Mouffok–2008	Murine typhus, Algeria	2004—2005
454	SISSOKO–2009	Ã‰mergence chez l'homme de la fiÃ¨vre de la vallÃ©e du Rift Ã Mayotte, 2007-2008	2007—2008
455	Moore–2005	Neonatal sepsis in Egypt associated with bacterial contamination of glucose-containing intravenous fluids	2001—2001
456	Emmerich–2008	Strain-specific antibody response to Lassa virus in the local population of west Africa	2007—2007
457	Monson–1984	Endemic Lassa fever in Liberia. I. Clinical and epidemiological aspects at Curran Lutheran Hospital, Zorzor, Liberia	1980—1982
458	Salih–1990	Endemic bacterial meningitis in Sudanese children: aetiology, clinical findings, treatment and short-term outcome	1985—1986
459	Centers for Disease Control and Prevention–1998	An outbreak of Rift Valley Fever, eastern Africa, 1997-1998	1997—1998
460	REDJAH–1992	EpidÃ©mie de fiÃ¨vre thphoÃ¯de de Dergana (banlieue d'Alger). Aspects cliniques et Ã©volutifs de la maladie chez l'enfant	1990—1991
461	Itah–2004	Correlation studies on Widal agglutination reaction and diagnosis of typhoid fever	2003—2003
462	Laving–2003	Neonatal bacterial meningitis at the newborn unit of Kenyatta National Hospital	1999—1999
463	BOURROUS–2010	SÃ©roprÃ©valence de l'hÃ©patite virale A dans les ictÃ¨res fÃ©briles chez les enfants de la rÃ©gion de Marrakech, Maroc	2006—2008
464	BOUSKRAOUI–2000	Les complications de la fiÃ¨vre typhoÃ¯de chez l'enfant	1981—1997
465	Brahim–2005	Identifying relapsing fever Borrelia, Senegal	1999—2003
466	Brahmi–2007	Epidemiology and risk factors for colonization and infection by Acinetobacter baumannii in an ICU in Tunisia, where this pathogen is endemic	2004—2005
467	Brown–1988	Clinical presentation of louse-borne relapsing fever among Ethiopian refugees in northern Somalia	1986—1986
468	Burans–1994	Threat of hepatitis E virus infection in Somalia during Operation Restore Hope	1992—1993
469	Burt–1994	Serodiagnosis of Crimean-Congo haemorrhagic fever	1980—1992
470	Burt–1996	Investigation of tick-borne viruses as pathogens of humans in South Africa and evidence of Dugbe virus infection in a patient with prolonged thrombocytopenia	1980—1993
471	Jouan–1989	Analytical study of a Rift Valley fever epidemic	1987—1987
472	Sissoko–2008	Outbreak of Chikungunya fever in Mayotte, Comoros archipelago, 2005-2006	2005—2005
473	Sanders–1999	O'nyong-nyong fever in south-central Uganda, 1996-1997: description of the epidemic and results of a household-based seroprevalence survey	1997—1997
474	Campbell–2004	Invasive pneumococcal infections among hospitalized children in Bamako, Mali	2002—2003
475	CETRE-SOSSAH–2009	FiÃ¨vre de la VallÃ©e du Rift: aspects vÃ©tÃ©rinaires et impacts sur la santÃ© humaine	2007—2008
476	Chambers–1980	Rift valley fever in abattoir workers	1978—1978
477	Chapman–1991	Risk factors for Crimean-Congo hemorrhagic fever in rural northern Senegal	1989—1989
478	CHEMLI–2006	Les fiÃ¨vres prolongÃ©es de l'enfant : Ã propos de 110 cas	1993—2005
479	CHEMSI–2013	La fiÃ¨vre du nouveau-nÃ©. Ã‰tude prospective	2010—2010
480	Cobey–2001	Short report: Detection of borrelia (relapsing fever) in rural Ethiopia by means of the quantitative buffy coat technique	1998—1998
481	Corwin–1993	Community-based prevalence profile of arboviral, rickettsial, and Hantaan-like viral antibody in the Nile River Delta of Egypt	1991—1991
482	Darwish–1987	Arboviral causes of non-specific fever and myalgia in a fever hospital patient population in Cairo, Egypt	1984—1984
483	de Beer–1991	A killing disease epidemic among displaced Sudanese population identified as visceral leishmaniasis	1988—1988
484	DE CARSALADE–2010	La typhoÃ¬de Ã Mayotte en 2007-2008	2007—2008
485	Demby–1994	Early diagnosis of Lassa fever by reverse transcription-PCR	1991—1991
486	DIOP–1997	Profil infectieux chez le drÃ©panocytaire	1994—1997
487	Divizia–1999	HAV and HEV infection in hospitalised hepatitis patients in Alexandria, Egypt	1993—1993
488	Dubroca–2001	EnquÃªtes sur les foyers anciens et actuels de fiÃ¨vre de la VallÃ©e du Rift au SÃ©nÃ©gal auprÃ¨s des services vÃ©tÃ©rinaires et dans la bibliographie	1987—1987
489	Dupont–1995	Prevalence of antibodies to Coxiella burnetti, Rickettsia conorii, and Rickettsia typhi in seven African countries	1992—1992
490	El Gaafary–2005	Surveillance of acute hepatitis C in Cairo, Egypt	2002—2002
491	el Mubarak–2000	Serological and virological characterization of clinically diagnosed cases of measles in suburban Khartoum	1997—1997
492	El-Gilany–2006	Bloodborne infections among student voluntary blood donors in Mansoura University, Egypt	2002—2003
493	el-Karaksy–1999	Human fascioliasis in Egyptian children: successful treatment with triclabendazole	1999—1999
494	Ellabib–2004	Changing pattern of neonatal bacteremia. Microbiology and antibiotic resistance	1997—2001
495	El-Mahallawy–2005	Clinical and microbiologic determinants of serious bloodstream infections in Egyptian pediatric cancer patients: a one-year study	1999—1999
496	El-Mahallawy–2005	Community respiratory viruses as a cause of lower respiratory tract infections following suppressive chemotherapy in cancer patients	2003—2004
497	El-Mahallawy–2006	Evaluation of pan-fungal PCR assay and Aspergillus antigen detection in the diagnosis of invasive fungal infections in high risk paediatric cancer patients	2003—2004
498	Enweronu-Laryea–2007	Changing pattern of bacterial isolates and antimicrobial susceptibility in neonatal infections in Korle Bu Teaching Hospital, Ghana	1990—1991
499	Ibrahim–2002	Measles in suburban Khartoum: an epidemiological and clinical study	1997—1999
500	LaBeaud–2008	Interepidemic Rift Valley fever virus seropositivity, northeastern Kenya	2006—2006
501	Nur–1999	IgM antibodies in hospitalized children with febrile illness during an inter-epidemic period of measles, in Somalia	1995—1995
502	Rodhain–1989	Arbovirus infections and viral haemorrhagic fevers in Uganda: a serological survey in Karamoja district, 1984	1984—1984
503	Srikantiah–2006	Population-based surveillance of typhoid fever in Egypt	2002—2002
504	Swanepoel–1983	Crimean-congo hemorrhagic fever in South Africa	1981—1981
505	TALANI–1999	PrÃ©valence des anticorps anti-fiÃ¨vres hÃ©morragiques d'origine virale dans la rÃ©gion du Pool (Congo-Brazzaville)	1981—1981
506	van den Bosch–2000	Chikungunya fever as a risk factor for endemic Burkitt's lymphoma in Malawi	1987—1989
507	Vial–2006	Incidence of tick-borne relapsing fever in west Africa: longitudinal study	1990—2005
508	Watts–1994	Arthropod-borne viral infections associated with a fever outbreak in the northern province of Sudan	1989—1990
509	El-Nawawy–2006	One year study of bacterial and fungal nosocomial infections among patients in pediatric intensive care unit (PICU) in Alexandria	2003—2004
510	ELOUENNASS–2008	Ã‰pidÃ©miologie et profil de sensibilitÃ© des isolats d'hÃ©moculture dans un service de rÃ©animation (2002-2005)	2004—2005
511	el-Shabrawi–1997	Human fascioliasis: clinical features and diagnostic difficulties in Egyptian children	1989—1995
512	Fadeel–2006	Rapid enzyme-linked immunosorbent assay for the diagnosis of human brucellosis in surveillance and clinical settings in Egypt	1999—2003
513	Fagbami–1988	Heterologous flavivirus infection-enhancing antibodies in sera of Nigerians	2003—2004
514	FAYE–2007	Approche intÃ©grÃ©e de la surveillance de la fiÃ¨vre jaune : Ã©tude pilote au SÃ©nÃ©gal en 2003-2004	2003—2004
515	Faye–2007	Rift Valley fever outbreak with East-Central African virus lineage in Mauritania, 2003	2003—2003
516	Feldman–1989	Community-acquired pneumonia of diverse aetiology: prognostic features in patients admitted to an intensive care unit and a ""severity of illness"" core	1982—1985
517	Fisher-Hoch–1995	Review of cases of nosocomial Lassa fever in Nigeria: the high price of poor medical practice	1989—1989
518	Fisher-Hoch–1988	Hematologic dysfunction in Lassa fever	1985—1985
519	FONTENILLE–1989	Les arboviroses dans la rÃ©gion de Nosy-BÃ©, Madagascar. DonnÃ©es sÃ©rologiques et entomologiques	1986—1986
520	Gbadero–1995	Microbial inciters of acute asthma in urban Nigerian children	1993—1995
521	Gbadoe–2008	Les salmonelloses chez l'enfant au CHU Tokoin de Lome (Togo).	1995—2004
522	Gonzalez–1989	Antibody prevalence against haemorrhagic fever viruses in randomized representative Central African populations	1985—1987
523	Gonzalez–1990	A fatal case of Crimean-Congo haemorrhagic fever in Mauritania: virological and serological evidence suggesting epidemic transmission	1988—1988
524	Gordon–2008	Epidemics of invasive Salmonella enterica serovar enteritidis and S. enterica Serovar typhimurium infection associated with multidrug resistance among adults and children in Malawi	1999—1999
525	Gould–2008	An outbreak of yellow fever with concurrent chikungunya virus transmission in South Kordofan, Sudan, 2005	2005—2005
526	Gould–1985	Cryptococcosis in Zimbabwe	1968—1983
527	Gray–2007	Invasive group B streptococcal infection in infants, Malawi	2004—2005
528	Gray–2006	Identification and characterization of ceftriaxone resistance and extended-spectrum beta-lactamases in Malawian bacteraemic Enterobacteriaceae	2004—2005
529	Gubler–1986	Dengue 3 virus transmission in Africa	1984—1985
530	Gunther–2001	Antibodies to Lassa virus Z protein and nucleoprotein co-occur in human sera from Lassa fever endemic regions	2000—2000
531	Hammami–1991	Nosocomial outbreak of acute gastroenteritis in a neonatal intensive care unit in Tunisia caused by multiply drug resistant Salmonella wien producing SHV-2 beta-lactamase	1988—1988
532	Hassan–1996	Parasitic causes of hepatomegaly in children	1995—1995
533	Helmick–1986	No evidence for increased risk of Lassa fever infection in hospital staff	1972—1983
534	Heyman–1998	Meningococcal meningitis among Rwandan refugees: diagnosis, management, and outcome in a field hospital	1994—1994
535	Holliman–2007	Epidemiology of invasive pneumococcal disease in Kumasi, Ghana	2002—2005
536	Hyams–1986	Evaluation of febrile patients in Port Sudan, Sudan: isolation of dengue virus	1984—1984
537	Ishiwada–2001	Vaccine-modified measles in previously immunized children in Accra, Ghana: clinical, virological and serological parameters	2000—2000
538	Itah–2005	Bacteria isolated from blood, stool and urine of typhoid patients in a developing country	2005—2005
539	Ivanoff–1982	Haemorrhagic fever in Gabon. I. Incidence of Lassa, Ebola and Marburg viruses in Haut-Ogooue	1980—1980
540	JAÃDANE–2005	EntÃ©roviroses neuromÃ©ningÃ©es en Tunisie : profil Ã©pidÃ©miologique, clinique et Ã©volutif. Ã€ propos de 26 cas pÃ©diatriques	2001—2002
541	Johnson–2008	Etiologic agents and outcome determinants of community-acquired pneumonia in urban children: a hospital-based study	2004—2007
542	Johnson–1983	Antibodies against haemorrhagic fever viruses in Kenya populations	1982—1982
543	Johnson–1986	Seasonal variation in antibodies against Ebola virus in Kenyan fever patients	1984—1985
544	Johnson–1993	Haemorrhagic fever virus activity in equatorial Africa: distribution and prevalence of filovirus reactive antibody in the Central African Republic	1992—1992
545	Jongen–1997	Tick-borne relapsing fever and pregnancy outcome in rural Tanzania	1985—1995
546	Saluzzo–1985	Crimean-Congo haemorrhagic fever and Rift Valley fever in south-eastern Mauritania	1984—1984
547	Sarthou–1989	Isolation of Rift Valley fever virus from human peripheral blood mononuclear cells: Mauritanian epidemic	1987—1987
548	ZELLER–1998	La fiÃ¨vre de la vallÃ©e du Rift Ã Madagascar : risques d'infection pour le personnel d'abattoir Ã Antananarivo	1995—1995
549	Onyango–2008	Multidrug resistance of Salmonella enterica serovars Typhi and Typhimurium isolated from clinical samples at two rural hospitals in Western Kenya	2004—2005
550	Thabet–2007	Mortalite par meningites a pneumocoque chez l'enfant. Facteurs pronostiques a propos d'une serie de 73 observations.	1995—2002
551	Mohammed–2000	A severe epidemic of meningococcal meningitis in Nigeria, 1996	1996—1996
552	Mugalu–2006	Aetiology, risk factors and immediate outcome of bacteriologically confirmed neonatal septicaemia in Mulago hospital, Uganda	2002—2002
553	Scott–2005	Progressive increase in antimicrobial resistance among invasive isolates of Haemophilus influenzae obtained from children admitted to a hospital in Kilifi, Kenya, from 1994 to 2002	1994—2002
554	Wiysonge–2008	Yellow fever control in Cameroon: where are we now and where are we going?	2006—2006
555	Kaouech–2008	Pediatric visceral leishmaniasis diagnosis in Tunisia: comparative study between optimised PCR assays and parasitological methods	2003—2005
556	Kariuki–2006	Invasive multidrug-resistant non-typhoidal Salmonella infections in Africa: zoonotic or anthroponotic transmission?	2002—2004
557	Keenlyside–1983	Case-control study of Mastomys natalensis and humans in Lassa virus-infected households in Sierra Leone	1982—1982
558	Kisinza–2003	A newly identified tick-borne Borrelia species and relapsing fever in Tanzania	2002—2002
559	Kizito–2007	Bacteraemia in homozygous sickle cell disease in Africa: is pneumococcal prophylaxis justified?	2001—2002
560	KOKO–1997	MÃ©ningites Ã salmonelles de l'enfant Ã Libreville. Etude rÃ©trospective de neuf observations	1989—1993
561	Towner–2004	Rapid diagnosis of Ebola hemorrhagic fever by reverse transcription-PCR in an outbreak setting and assessment of patient viral load as a predictor of outcome	2000—2001
562	Nwobu–1986	Phage-types and resistance pattern of Staphylococcus aureus, isolated from clinical specimens, to penicillin and cloxacillin in a Lagos hospital	1985—1985
563	NAKOUNNE–2000	Veille microbiologique : les fiÃ¨vres hÃ©morragiques virales en RÃ©publique centrafricaine; donnÃ©es sÃ©rologiques actualisÃ©es chez l'homme	1997—1997
564	Rao–1997	In vitro antibiotic sensitivity pattern of common bacterial isolates from cases of acute bacterial meningitis with special reference to ceftriaxone	1994—1995
565	Whistler–1989	Characterization of Palyam serogroup orbiviruses isolated in South Africa and serologic evidence for their widespread distribution in the country	1983—1987
566	Adu–1997	Measles outbreak in Ibadan: clinical, serological and virological identification of affected children in selected hospitals	1997—1997
567	LaBeaud–2007	Spectrum of Rift Valley fever virus transmission in Kenya: insights from three distinct regions	1997—1997
568	Ladhani–2004	Bacteraemia due to Staphylococcus aureus	1996—2001
569	Lasme Guillao–2011	Infections a Klebsiella pneumonia et Enterobacter cloacae en nÃ©onatologie a Abidjan	2011—2011
570	LEFEBVRE–2005	Aspects clinique et biologique de la fiÃ¨vre typhoÃ¯de au SÃ©hÃ©gal : Ã‰tude de 70 cas	1995—2002
571	LHUILLIER–1986	Emergence endÃ©mique de la fiÃ¨vre jaune en CÃ´te d'Ivoire: place de la dÃ©tection des IgM antiamariles dans la stratÃ©gie de surveillance	1982—1982
572	LHUILLIER–1983	IntÃ©rÃªt des IgM antiamariles dans le diagnostic et la surveillance Ã©pidÃ©miologique de la fiÃ¨vre jaune	1982—1982
573	Logan–1992	Rift Valley fever antibody in human sera collected after an outbreak in domestic animals in Kenya	1992—1992
574	LOUSSAIEF–2005	Les abcÃ¨s de la rate Ã pyogÃ¨nes. Ã€ propos de 8 cas	1993—2002
575	MAOULAININE–2012	EpidÃ©miologie de l'infection nosocomiale bactÃ©rienne dans un service de rÃ©animation nÃ©onatale marocain	2009—2010
576	Mathiot–1989	Antibodies to haemorrhagic fever viruses in Madagascar populations	1989—1989
577	McCormick–1987	A prospective study of the epidemiology and ecology of Lassa fever	1985—1985
578	MEUNIER–1987	Surveillance sÃ©rologique des fiÃ¨vres hÃ©morragiques virales dans le Haut-Ogooue	1985—1985
579	MILLELIRI–2004	Les Ã©pidÃ©mies de fiÃ¨vre hÃ©morragique due au virus Ebola au Gabon (1994 - 2002) : Aspects Ã©pidÃ©miologiques et rÃ©flexions sur les mesures de contrÃ´le.	2001—2002
580	Morvan–1991	Rift Valley fever on the east coast of Madagascar	1990—1990
581	Mouffok–2006	Reemergence of rickettsiosis in Oran, Algeria	2004—2004
582	Mukonyora–1985	Staphylococcal bacteraemia in Zimbabwe 1983	1983—1983
583	Musoke–2000	Emergence of multidrug-resistant gram-negative organisms in a neonatal unit and the therapeutic implications	1997—1998
584	Muyembe-Tamfum–1999	Ebola outbreak in Kikwit, Democratic Republic of the Congo: discovery and control measures	1995—1995
585	Mwangi–2002	Acute bacterial meningitis in children admitted to a rural Kenyan hospital: increasing antibiotic resistance and outcome	1994—2000
586	Nabeth–2001	Rift Valley fever outbreak, Mauritania, 1998: seroepidemiologic, virologic, entomologic, and zoologic investigations	1998—1998
587	Nabeth–2004	Crimean-Congo hemorrhagic fever, Mauritania	2003—2003
588	Nantanda–2008	Bacterial aetiology and outcome in children with severe pneumonia in Uganda	2005—2006
589	Nathoo–1993	Severe Klebsiella infection as a cause of mortality in neonates in Harare, Zimbabwe: evidence from postmortem blood cultures	1991—1991
590	NDIAYE–2011	Aspects Ã©pidÃ©miologiques, cliniques et Ã©chographiques des endocardites infectieuses du coeur droit au SÃ©nÃ©gal : 6 observations	2007—2010
591	Ndip–2004	Acute spotted fever rickettsiosis among febrile patients, Cameroon	2001—2001
592	Ndip–2004	Detection of Rickettsia africae in patients and ticks along the coastal region of Cameroon	2003—2003
593	Niklasson–1987	Rift Valley fever: a sero-epidemiological survey among pregnant women in Mozambique	1981—1983
594	Norton–2004	Clinical predictors of bloodstream infections and mortality in hospitalized Malawian children	1998—1998
595	Nottidge–1985	Haemophilus influenzae meningitis: a 5-year study in Ibadan, Nigeria	1976—1980
596	Nsanze–1981	Genital ulcers in Kenya. Clinical and laboratory study	1980—1980
597	OMEZZINE-LETAÃEF–1997	Etude sÃ©roÃ©pidÃ©miologique chez 300 malades fÃ©briles hospitalisÃ©s dans un service de mÃ©decine et maladies infectieuses	1993—1994
598	Omilabu–1990	Yellow fever haemagglutination-inhibiting, neutralising and IgM antibodies in vaccinated and unvaccinated residents of Ibadan, Nigeria	1990—1990
599	Onyango–2007	Laboratory diagnosis of Ebola hemorrhagic fever during an outbreak in Yambio, Sudan, 2004	2004—2004
600	Organisation Mondiale de la SantÃ©.–1998	FiÃ¨vre jaune, 1996-1997. Partie 1	1997—1997
601	Ostroff–1996	Resistance patterns of Streptococcus pneumoniae and Haemophilus influenzae isolates recovered in Egypt from children with pneumonia. The Antimicrobial Resistance Surveillance Study Group	1991—1993
602	Ouedraogo–2011	Aspects Ã©pidÃ©miologiques, microbiologiques et Ã©volutifs des bactÃ©riÃ©mies de l'enfant au Centre hospitalier universitaire pÃ©diatrique Charles de Gaulle (Burkina Faso)	2001—2008
603	OULAI–1997	La fiÃ¨vre du nouveau-nÃ© en milieu tropical. Aspects Ã©tiologiques	1997—1997
604	Parker–2007	Concurrent infections in acute febrile illness patients in Egypt	2005—2006
605	Passeron–2010	Suppurations intracrÃ¢niennes Ã porte d'entrÃ©e otorhinolaryngologique chez l'enfant au SÃ©nÃ©gal	1996—2004
606	RAKOTOARIVELO–2011	Les formes graves de la fiÃ¨vre de la vallÃ©e de Rift pendant l'Ã©pidÃ©mie Ã Madagascar	2008—2008
607	Roca–2006	Invasive pneumococcal disease in children<5 years of age in rural Mozambique	2001—2003
608	Rodier–1996	Epidemic dengue 2 in the city of Djibouti 1991-1992	1991—1992
609	Rollin–1987	Viral haemorrhagic fever seroepidemiology in Mauritania	1976—1976
610	Rotimi–1987	Occurrence and antibiotic susceptibility profiles of methicillin-resistant Staphylococcus aureus in Lagos University Teaching Hospital	1985—1985
611	Saluzzo–1984	Isolation of Crimean-Congo haemorrhagic fever and Rift Valley fever viruses in Upper Volta	1984—1984
612	Sanders–1996	Sentinel surveillance for yellow fever in Kenya, 1993 to 1995	1993—1995
613	SANOU–2006	MÃ©ningites Ã mÃ©ningocoque du sÃ©rogroupe W135 : Ã‰tude de 148 cas observÃ©s en 2002 et en 2003 au CHU-YO de Ouagadougou, Burkina Faso	2002—2003
614	Schelling–2004	SÃ©roprÃ©valences des maladies zoonotiques chez les pasteurs nomades et leurs animaux dans le Chari-Baguirmi du Tchad : SpÃ©cial ""Nomades au Tchad""	1999—2000
615	Sergon–2008	Seroprevalence of Chikungunya virus (CHIKV) infection on Lamu Island, Kenya, October 2004	2004—2004
616	Sergon–2007	Seroprevalence of Chikungunya virus infection on Grande Comore Island, union of the Comoros, 2005	2005—2005
617	Sharp–1987	Anthropophilic mosquitoes at Richards Bay, Natal, and arbovirus antibodies in human residents	1982—1982
618	Sibanda–1991	Infection after Harare valve V-P shunt operations: a review of 92 cases	1986—1988
619	Sow–2005	Burden of invasive disease caused by Haemophilus influenzae type b in Bamako, Mali: impetus for routine infant immunization with conjugate vaccine	2002—2004
620	Talbert–1998	Spraying tick-infested houses with lambda-cyhalothrin reduces the incidence of tick-borne relapsing fever in children under five years old	1994—1995
621	THONNON–1999	EpidÃ©mies Ã virus Chikungunya en 1996 et 1997 au SÃ©nÃ©gal	1996—1996
622	Thonnon–1999	Rift valley fever surveillance in the lower Senegal river basin: update 10 years after the epidemic	1995—1996
623	Tomori–2008	Rift Valley fever virus infection in man in Nigeria	1969—1978
624	Tomori–1988	Viral hemorrhagic fever antibodies in Nigerian populations	1986—1988
625	Tomori–1981	Arbovirus infections among laboratory personnel in Ibadan, Nigeria	1963—1977
626	Towner–2006	Marburgvirus genomics and association with a large hemorrhagic fever outbreak in Angola	2005—2005
627	Trape–1991	Tick-borne borreliosis in west Africa	1989—1990
628	Tsai–1987	Investigation of a possible yellow fever epidemic and serosurvey for flavivirus infections in northern Cameroon, 1984	1984—1984
629	Uys–2000	Viral isolates during febrile neutropaenia in children with cancer	1996—1997
630	van de Wetering–2001	Bacteraemia in a paediatric oncology unit in South Africa	1991—1995
631	YARO–2010	Situation Ã©pidÃ©miologique de la fiÃ¨vre jaune au Burkina Faso de 2003 Ã 2008	2005—2005
632	Zakaria–1988	The etiology of acute hepatitis in hospitalized children in Cairo Egypt	1983—1983
633	Swanepoel–1985	Investigations following initial recognition of Crimean-Congo haemorrhagic fever in South Africa and the diagnosis of 2 further cases	1980—1984
634	Kalai Blagui–2007	Nosocomial outbreak of OXA-18-producing Pseudomonas aeruginosa in Tunisia	1998—2000
635	Kalongi–1999	Isolated case of Ebola hemorrhagic fever with mucormycosis complications, Kinshasa, Democratic Republic of the Congo	1995—1995
636	Kariuki–2006	Decreasing prevalence of antimicrobial resistance in non-typhoidal Salmonella isolated from children with bacteraemia in a rural district hospital, Kenya	1994—1997
637	Peltola–2001	Burden of meningitis and other severe bacterial infections of children in africa: implications for prevention	1979—1991
638	Pieboji–2004	Antimicrobial resistance of Gram-negative bacilli isolates from inpatients and outpatients at Yaounde Central Hospital, Cameroon	1995—1998
639	Poirel–2001	GES-2, a class A beta-lactamase from Pseudomonas aeruginosa with increased hydrolysis of imipenem	2000—2000
640	Rwaguma–1997	Emergence of epidemic O'nyong-nyong fever in southwestern Uganda, after an absence of 35 years	1996—1996
641	SAGHROUNI–2012	Les fongÃ©mies mixtes. Ã€ propos de quatre cas tunisiens	2010—2011
642	Vaagland–2004	Nosocomial outbreak of neonatal Salmonella enterica serotype Enteritidis meningitis in a rural hospital in northern Tanzania	2000—2000
643	VICENS–1993	L'Ã©pidÃ©mie de fiÃ¨vre jaune de l'ExtrÃªme Nord du Cameroun en 1990: premier isolement du virus amaril au Cameroun	1990—1990
644	Walker–1982	Pathologic and virologic study of fatal Lassa fever in man	1976—1980
645	Wall–1986	Meningococcal bacteraemia in febrile contacts of patients with meningococcal disease	1986—1986
646	Williams–1986	Application of enzyme immunoassays for the confirmation of clinically suspect plague in Namibia, 1982	1982—1982
647	Wilson–1994	Rift Valley fever in rural northern Senegal: human risk factors and potential vectors	1989—1989
648	Woods–2002	An outbreak of Rift Valley fever in Northeastern Kenya, 1997-98	1997—1998
649	Zaki–2007	Extended spectrum beta-lactamases among gram-negative bacteria from an Egyptian pediatric hospital: a two-year experience	2005—2006
650	Zougaghi–2009	Leishmaniose viscÃ©rale infantile : profil Ã©pidÃ©miologique, clinique et biologique. A propos de 93 cas	1997—2001
651	Centers for Disease Control and Prevention–1993	Rift Valley fever--Egypt, 1993	1993—1993
652	Centers for Disease Control and Prevention–1995	Outbreak of Ebola Viral Hemorrhagic Fever -- Zaire, 1995	1995—1995
653	Centers for Disease Control and Prevention–2007	Rift Valley fever outbreak--Kenya, November 2006-January 2007	2006—2007
654	Cheesbrough–1997	Clinical definition for invasive Salmonella infection in African children	1990—1992
655	Farag–2005	Epidemiological, clinical and prognostic profile of acute bacterial meningitis among children in Alexandria, Egypt	2002—2003
656	LE GUENNO–1997	Le virus Ebola : donnÃ©es Ã©cologiques	1996—1996
657	Mulholland–1999	Etiology of serious infections in young Gambian infants	1990—1991
658	Eltoum–1992	Congenital kala-azar and leishmaniasis in the placenta	1989—1989
659	ENNIBI–2009	Nodules hÃ©patiques fÃ©briles chez un marocain	2008—2008
660	ESSABBAH AGUIR–2013	La leishmaniose viscÃ©rale de l'adulte immunocompÃ©tent. Ã€ propos de six cas	1998—2009
661	FAUCHER–2009	SurditÃ© dÃ©finitive au dÃ©cours d'une fiÃ¨vre typhoÃ¯de : une observation Ã Dakar (SÃ©nÃ©gal)	2007—2007
662	Feldman–1990	Klebsiella pneumoniae bacteraemia at an urban general hospital	1987—1988
663	Nesbitt–1989	Salmonella septicaemias in Kenyan children	1986—1986
664	Olowu–2002	Klebsiella-induced purpura fulminans in a Nigerian child: case report and a review of literature	2000—2000
665	Wasfy–2002	Trends of multiple-drug resistance among Salmonella serotype Typhi isolates during a 14-year period in Egypt	1987—2000
666	Perovic–1999	Invasive group B streptococcal disease in nonpregnant adults	1995—1997
667	Muhe–1999	Pneumococcal and Haemophilus influenzae meningitis in a children's hospital in Ethiopia: serotypes and susceptibility patterns	1993—1995
668	Siam–1980	Ocular disease resulting from infection with Rift Valley fever virus	1977—1977
669	JOUHADI–2003	FiÃ¨vre typhoÃ¯de chez le nourrisson : Ã propos de trois observations	2001—2002
670	Migliani–2002	Les meningites bacteriennes non tuberculeuses de l'enfant a Antananarivo, Madagascar.	1998—2000
671	Lepage–1984	Severe multiresistant Salmonella typhimurium systemic infections in Central Africa--clinical features and treatment in a paediatric department	1982—1983
672	IBRAHIM MONTASSER–2011	FiÃ¨vre boutonneuse mÃ©diterranÃ©enne compliquÃ©e d'insuffisance rÃ©nale aiguÃ«	2008—2009
673	SEYDI–2002	Aspects cliniques, bacteriologiques et therapeutiques des meningites cerebro-spinales a Dakar en 1999	1999—1999
674	Sharaf Eldin–2008	Symptomatic acute hepatitis C in Egypt: diagnosis, spontaneous viral clearance, and delayed treatment with 12 weeks of pegylated interferon alfa-2a	2002—2006
675	Maher–1994	Bacteraemia in Blantyre	1991—1992
676	Coovadia–1983	Salmonella typhi meningitis. A case report	Not stated
678	Bogaerts–1993	Antimicrobial susceptibility and serotype distribution of Streptococcus pneumoniae from Rwanda, 1984-1990	1984—1990
679	MOSSORO-KPINDE–2012	SensibilitÃ© aux antibiotiques des sÃ©rotypes Typhi, Paratyphi A, B et C de Salmonella Ã Bangui	2010—2010
680	MOUANODJI MBAISSOUROUM–1993	Un diagnostic inhabituel d'une fiÃ¨vre prolongÃ©e chez un cardiaque: le kala-azar	1992—1992
681	NEBIE–2008	ENDOCARDITE INFECTIEUSE : Etude de 32 cas au Centre Hospitalier Universitaire de Ouagadougou -Burkina Faso	1997—2002
682	Peddie–1988	Methicillin-resistant Staphylococcus aureus at Tygerberg Hospital	1985—1985
683	Kariuki–2005	Increasing prevalence of multidrug-resistant non-typhoidal salmonellae, Kenya, 1994-2003	1997—2000
684	Keddy–1996	Incidence of high-level gentamicin resistance in enterococci at Johannesburg Hospital	1994—1994
685	HATIM–2014	Endocardite infectieuse compliquÃ©e d'un anÃ©vrysme de l'artÃ¨re mÃ©sentÃ©rique supÃ©rieure	2010—2010
686	SKHIRI–2004	Insuffisance rÃ©nale aiguÃ« au cours de la fiÃ¨vre boutonneuse mÃ©diterranÃ©enne : Description de trois observations	2002—2003
687	Scott–1998	Serotype distribution and prevalence of resistance to benzylpenicillin in three representative populations of Streptococcus pneumoniae isolates from the coast of Kenya	1992—1996
688	Flegg–1986	Unusual complications of typhoid	1985—1985
689	Forgor–2005	Emergence of W135 meningococcal meningitis in Ghana	2003—2004
690	Friedland–1992	Increased resistance to amikacin in a neonatal unit following intensive amikacin usage	1990—1991
691	Gardee–1993	The incidence of inducible macrolide-lincosamide-streptogramin B resistance in methicillin-resistant staphylococci in clinical isolates from the Eastern Cape area of South Africa	1992—1992
692	Gendrel–1986	Klebsiella pneumoniae septicemia and Schistosoma infestation	1986—1986
693	Georges-Courbot–1997	Isolation and partial molecular characterisation of a strain of Ebola virus during a recent epidemic of viral haemorrhagic fever in Gabon	1996—1996
694	Georges-Courbot–1997	Isolation and phylogenetic characterization of Ebola viruses causing different outbreaks in Gabon	1994—1996
695	GHARBI–2008	Les neutropÃ©nies fÃ©briles chimio-induites : Ã propos de 200 Ã©pisodes Profil clinique, microbiologique et thÃ©rapeutique	Not stated
696	Gordon–2001	Three cases of bacteremia caused by Vibrio cholerae O1 in Blantyre, Malawi	1998—1999
697	Hadfield–1985	An outbreak of antibiotic-resistant Salmonella enteritidis in Liberia, West Africa	1980—1982
698	Huebner–2000	Trends in antimicrobial resistance and serotype distribution of blood and cerebrospinal fluid isolates of Streptococcus pneumoniae in South Africa, 1991-1998	1995—1998
699	Hussey–1994	Serotypes and antimicrobial susceptibility of Haemophilus influenzae	1991—1992
700	Johnson–1992	Chloramphenicol-resistant Haemophilus influenzae meningitis in young urban Nigerian children	1990—1991
701	Kelly–1991	Tick-bite fever in Zimbabwe. Survey of antibodies to Rickettsia conorii in man and dogs, and of rickettsia-like organisms in dog ticks	1989—1990
702	Ki-Zerbo–2000	SÃ©roprÃ©valence des rickettsioses et de la fiÃ¨vre Q chez les patients fÃ©briles Ã l'hÃ´pital de Bobo-Dioulasso (Burkina Faso)	1995—1995
703	KOKO–1997	Trypanosomose humaine africaine chez l'enfant. ExpÃ©rience d'un service de pÃ©diatrie Ã Libreville, Gabon	1989—1994
704	Koko–2002	Sensibilite aux antibiotiques des germes responsables des meningites purulentes de l'enfant a Libreville (Gabon).	1989—1994
705	Leroy–2002	Re-emergence of ebola haemorrhagic fever in Gabon	2001—2001
706	Lutwama–2002	Isolations of Bwamba virus from south central Uganda and north eastern Tanzania	1994—1997
707	Rowe–1999	Clinical, virologic, and immunologic follow-up of convalescent Ebola hemorrhagic fever patients and their household contacts, Kikwit, Democratic Republic of the Congo. Commission de Lutte contre les Epidemies a Kikwit	1995—1995
708	Vasilakis–2008	Sylvatic dengue virus type 2 activity in humans, Nigeria, 1966	1964—1968
709	Pillay–1999	An outbreak of neonatal infection with Acinetobacter linked to contaminated suction catheters	1997—1997
710	Ogunlesi–2005	Pyogenic meningitis in Ilesa, Nigeria	1998—2003
711	RAOBIJAONA–2000	FiÃ¨vre typhoide chez l'enfant Ã Antananarivo	1994—1994
712	NDIAYE–2005	Un cas de mÃ©ningoencÃ©phalite Ã Acahthamoeba sp. Ã Dakar	1999—1999
713	Olle-Goig–2006	Multiorgan involvement due to Salmonella typhi: case report	2006—2006
714	Nkemngu–2005	Treatment failure in a typhoid patient infected with nalidixic acid resistant S. enterica serovar Typhi with reduced susceptibility to ciprofloxacin: a case report from Cameroon	2004—2004
715	OMEZZINE LETAIEF–1997	Aspects Ã©pidÃ©miologiques et Ã©volutifs des bactÃ©riÃ©mies dans un service de mÃ©decine interne : Ã propos de 148 cas	1984—1993
716	Seydi–2005	Meningites au cours des bacteriemies a Escherichia coli a la clinique des maladies infectieuses Ibrahima-Diop-Mar du Centre hospitalier national de Fann a Dakar (Senegal).	1996—2003
717	Sharief–2006	Leishmania donovani: an in vitro study of antimony-resistant amphotericin B-sensitive isolates	2004—2005
718	MAGNE–2013	La leptospirose Ã Libreville (Gabon): Ã propos de quatre cas	2009—2011
719	SIMON–2009	Une hÃ©patopathie multinodulaire fÃ©brile en zone tropicale	2007—2007
720	Seydi–2004	Place des bacteriemies a Staphylococcus aureus au CHU de Fann a Dakar.	1996—2002
721	SEKKACH–2006	DÃ©tresse respiratoire aiguÃ« rÃ©vÃ©latrice d'une leptospirose pulmonaire sÃ©vÃ¨re	2005—2005
722	Ruiz–2008	Detection of Salmonella enterica serotype typhimurium DT104 in Mozambique	2000—2001
723	RUNEL-BELLIARD–2010	FiÃ¨vre typhoÃ¯de et syndrome d'activation macrophagique chez un enfant comorien	2009—2009
724	RAFIK–2011	PolyradiculonÃ©vrite aigÃ¼e et infection Ã Rickettsia conorii	2010—2010
725	McIntosh–1980	Rift Valley fever in humans in South Africa	1974—1975
726	Sow–2000	Molecular characteristics and susceptibility to antibiotics of serogroup A Neisseria meningitidis strains isolated in Senegal in 1999	1998—1999
727	Reed–1994	Neonatal typhoid fever	1985—1993
728	Marcus–1996	First reported African case of Anaerobiospirillum succiniciproducens septicemia	1995—1995
729	Mayegga–2005	Absence of focal neurological involvement in tick-borne relapsing fever in northern Tanzania	2003—2003
730	Melkert–1988	Relapsing fever in pregnancy: analysis of high-risk factors	1986—1987
731	Mills-Robertson–2003	Antibiotic resistance and genotyping of clinical group B Salmonella isolated in Accra, Ghana	2001—2002
732	Mohamed–1989	Pulsed Doppler and two-dimensional echocardiographic findings in coronary arteriovenous fistula complicated by bacterial endocarditis. A case report	1988—1988
733	Musa–2003	Purulent pericarditis complicating septicaemia: report of two cases	2001—2002
734	NADRID–1996	Leishmaniose viscÃ©rale infantile : un diagnostic difficile en cas d'hÃ©mophagocytose associÃ©e	1995—1995
735	Ngumi–2006	Nosocomial infections at Kenyatta National Hospital Intensive-Care Unit in Nairobi, Kenya	2005—2005
736	NKOGHE–2005	Plusieurs Ã©pidÃ©mies de fiÃ¨vre hÃ©morragique due au virus Ebola au Gabon, d'octobre 2001 Ã avril 2002	2001—2002
737	NOURI–1997	Rupture spontanÃ©e de la rate et mononuclÃ©ose infectieuse	1996—1996
738	NOURI-MERCHAOUI–2009	FiÃ¨vre du nouveau-nÃ©: Ã©tude de 134 cas colligÃ©s au service de nÃ©onatologie de Sousse (Tunisie)	2003—2004
739	Okesola–1999	Prevalence and antibiotic sensitivity pattern of methicillin-resistant Staphylococcus aureus in Ibadan, Nigeria	1994—1995
740	Omar–1980	Pasteurella multocida septicaemia complicating Felty's syndrome: A case report	1979—1979
741	Oppenheim–1986	Antibiotic-resistant pneumococcal disease in children at Baragwanath Hospital, Johannesburg	1983—1983
742	Organisation Mondiale de la SantÃ©.–1999	FiÃ¨vre hÃ©morragique virale/Marburg, RÃ©publique dÃ©mocratique du Congo. DerniÃ¨res nouvelles du comitÃ© de coordination Ã Durba	1999—1999
743	Perine–1983	Antibiotic treatment of louse-borne relapsing fever in Ethiopia: a report of 377 cases	1971—1976
744	Sandler–1989	Meningococcaemia complicated by myocarditis. A report of 2 cases	1987—1988
745	Sindato–2008	Challenges in the diagnosis and management of sleeping sickness in Tanzania: a case report	2007—2007
746	Skoll–1998	Aeromonas hydrophila in burn patients	1993—1995
747	Slabbert–2005	Endotoxic shock after gamete intrafallopian transfer	2004—2004
748	Spencer–1988	Disturbances of blood coagulation associated with Salmonella typhi infections	1985—1986
749	Taylor–2005	Macrofilaricidal activity after doxycycline treatment of Wuchereria bancrofti: a double-blind, randomised placebo-controlled trial	2003—2004
750	Tien-Nguyen–1993	Endocardite a Coxiella burnetii sur bioprothese valvulaire: revue de la litterature a propos d'un cas.	1992—1992
751	Topley–1986	Mild typhoid fever	Not stated
752	TOUMI–2006	Aspects Ã©pidÃ©miologiques, cliniques et thÃ©rapeutiques de la leishmaniose viscÃ©rale de l'adulte Ã l'hÃ´pital de la Rabta Ã Tunis (Tunisie) entre 1983 et 2002	1983—2002
753	TOUMI–2006	MÃ©ningite rÃ©vÃ©lant une infection Ã Rickettsia typhi	2005—2005
754	TRAORE–2015	Aspects hÃ©matologiques des fiÃ¨vres typhoÃ¯des dans le service de mÃ©decine interne Ã l'HÃ´pital National du point-Â«GÂ» (Ã propos de 59 cas)	1984—1988
755	Widdowson–1998	Emergence of the M phenotype of erythromycin-resistant pneumococci in South Africa	1987—1991
756	Zerouali–2002	Serogroups, serotypes, serosubtypes and antimicrobial susceptibility of Neisseria meningitidis isolates in Casablanca, Morocco	1992—2000
758	Ageep–2006	Clinical presentations and laboratory findings in suspected cases of dengue virus	2005—2005
759	Ahoyo–2007	Incidence of infections dues to Escherichia coli strains producing extended spectrum betalactamase, in the Zou/Collines Hospital Centre (CHDZ/C) in Benin (English)	2005—2005
760	Airede–2008	Neonatal bacterial meningitis and dexamethasone adjunctive usage in Nigeria	1992—1995
761	Ait El Kadi–2006	Prevalence of Acinetobacter baumannii and Pseudomonas aeruginosa isolates resistant to imipenem by production of metallo-beta-lactamase (English)	2004—2005
762	Akakpo-Numado–2008	Current bacterial causes of osteomyelitis in children with sickle cell disease (English)	1998—2005
763	Akinyemi–2000	Prevalence of multi-drug resistant Salmonella typhi among clinically diagnosed typhoid fever patients in Lagos, Nigeria	1997—1998
764	Benabdellah–2007	Mediterranean-spotted fever: clinical and laboratory characteristics of 34 children in Oran (Algeria)	2002—2005
765	Ramos–2008	Results of a 10-year survey of louse-borne relapsing fever in southern Ethiopia: a decline in endemicity	1997—1998
766	World Health Organization–2006	Outbreak news. Yellow fever, Cote d'Ivoire	2006—2006
767	Andreoni–2002	Primary human herpesvirus 8 infection in immunocompetent children	1999—2000
768	CAMARA–2012	Les ostÃ©omyÃ©lites aiguÃ«s Ã Dakar	1995—2005
769	DIGOUTTE–1985	DonnÃ©es rÃ©centes sur les fiÃ¨vres hÃ©morragiques en Afrique de l'Ouest	1983—1983
770	Akinyemi–2005	Multidrug resistance in Salmonella enterica serovar typhi isolated from patients with typhoid fever complications in Lagos, Nigeria	2000—2001
771	Akoh–1991	Relative sensitivity of blood and bone marrow cultures in typhoid fever	1989—1990
772	Akpede–1993	Pattern of infections in children under-six years old presenting with convulsions associated with fever of acute onset in a children's emergency room in Benin City, Nigeria	1988—1989
773	HIDA–1999	Leishmaniose viscÃ©rale et malnutrition: Ã propos d'une observation	1996—1996
774	Marlet–2003	A neglected disease of humans: a new focus of visceral leishmaniasis in Bakool, Somalia	2000—2001
775	el-Safi–1991	Studies on the leishmaniases in the Sudan. 2. Clinical and parasitological studies on cutaneous leishmaniasis	1986—1986
776	NAFIL–2011	Association leucÃ©mie aiguÃ« lymphoblastique et leishmaniose viscÃ©rale	2010—2010
777	Eholie–2008	Trois nouveaux cas de leishmaniose viscerale autochtone en Cote d'Ivoire.	2004—2005
778	Zijlstra–1992	Clinical aspects of kala-azar in children from the Sudan: a comparison with the disease in adults	1989—1990
779	MBASSI AWA–2011	Leishmaniose viscÃ©rale: une observation pÃ©diatrique en dehors des foyers traditionnels au Cameroun	2010—2010
780	Lastovica–1986	Plasmid profiles of clinical isolates of Campylobacter with no or weak catalase activity	1984—1985
781	Antia-Obong–1991	Bacterial agents in neonatal septicaemia in Calabar, Nigeria: review of 100 cases	1985—1987
782	Sprenger–1983	Neonatal septicaemia due to a nutritionally deficient streptococcus. A case report	1987—1988
783	World Health Organization–1999	Viral haemorrhagic fever/Marburg, Democratic Republic of the Congo	1999—1999
784	Canada Communicable Disease Report–2003	Outbreak(s) of Ebola hemorrhagic fever, Congo and Gabon, October 2001 to July 2002	2001—2002
785	Akpede–1993	Convulsions with fever of acute onset in school-age children in Benin City, Nigeria	1988—1989
786	Akujobi–2005	Antimicrobial susceptibility pattern of Klebsiella species from Ebonyi State University Teaching Hospital Abakaliki, Nigeria	2003—2004
787	Amod–2005	Ventriculitis due to a hetero strain of vancomycin intermediate Staphylococcus aureus (hVISA): successful treatment with linezolid in combination with intraventricular vancomycin	2002—2002
788	Anah–2008	Neonatal septicaemia in Calabar, Nigeria	2002—2004
789	Hendricks–1995	Brucellosis in childhood in the Western Cape	1992—1993
790	Berger–2007	An outbreak of Halomonas phocaeensis sp. nov. bacteraemia in a neonatal intensive care unit	1999—2000
791	Seebaran–1990	Typhoid fever in the adult and paediatric Indian population of Durban	1981—1987
792	Madhi–2003	High burden of invasive Streptococcus agalactiae disease in South African infants	1997—1999
794	Joubert–1990	Cysticercal meningitis--a pernicious form of neurocysticercosis which responds poorly to praziquantel	1988—1988
795	Gear–1983	Tick-bite fever in South Africa. The occurrence of severe cases on the Witwatersrand	1979—1981
796	Angyo–1998	Changing patterns of antibiotic sensitivity and resistance during an outbreak of meningococcal infection in Jos, Nigeria	1996—1996
798	Anstey–1997	Seroepidemiology of Rickettsia typhi, spotted fever group rickettsiae, and Coxiella burnetti infection in pregnant women from urban Tanzania	1993—1993
800	Ben Nejma–2006	Molecular characterization of methicillin-resistant Staphylococcus aureus isolated in Tunisia	2003—2004
801	Berkowitz–1984	Bacteremia in hospitalized black South African children. A one-year study emphasizing nosocomial bacteremia and bacteremia in severely malnourished children	1982—1982
802	Grobler–1997	Bacterial meningitis in children at Kalafong Hospital, 1990-1995	1990—1995
803	Moodley–1990	Benign intracranial hypertension in typhoid fever. A case report	1989—1989
804	de Moor–1985	Brain abscess in children due to Streptococcus milleri. A report of 2 cases	1983—1984
805	Boisier–2007	Case-fatality ratio of bacterial meningitis in the African meningitis belt: we can do better	2003—2006
806	World Health Organization–1994	La fiÃ¨vre jaune en 1992 et 1993	1992—1993
807	Adam–1992	Biological parameters of patients infected by the Rift Valley fever virus in Rosso (Mauritania) (English)	1987—1987
808	AUBRY–1983	Les borrelioses Ã tiques au SÃ©nÃ©gal: Ã propos de 23 observations	1981—1982
809	BARDI–1993	AnÃ©vrysme mycotique de l'artÃ¨re iliaque rÃ©vÃ©lÃ© par une mass abdominale	1992—1992
810	BEN OTHMAN–1996	Aspergillose pulmonaire du sujet neutropenique. A propos de 4 cas	1994—1994
811	BENHAMMOU–1991	FiÃ©vre boutonneuse mÃ©diterranÃ©enne rÃ©vÃ©lÃ©e par une atteinte neurologique grave	1990—1990
812	BOIRO–1987	ElÃ©ments de recherches clinico-Ã©pidÃ©miologiques et de laboratoire sur les fiÃ¨vres hÃ©morragiques en GuinÃ©e	1982—1983
813	BONKOUNGOU–2007	LES FIEVRES TYPHO-PARATYPHIQUES DANS LE SERVICE DE PEDIATRIE DU CENTRE HOSPITALIER UNIVERSITAIRE DE BOBO-DIOULASSO : ASPECTS EPIDEMIOLOGIQUES ET CIRCONSTANCES DE DIAGNOSTIC	2004—2004
814	BOUDERKA–2002	Aspect Ã©pidemiologique et pronostic des bactÃ©riemies nosocomiales en rÃ©animation	1999—2001
815	BOUSSAYMA KHEMAKHEM HAMMAMI–2007	L'ABCES DU PSOAS DE L'ADULTE : Etude de 38 cas	1990—2005
816	BUISSON–1983	ActivitÃ©s du centre national sÃ©nÃ©galais des entÃ©robactÃ©ries en 1980, 1981 et 1982	1980—1982
817	FLOCH–1990	FiÃ¨vre rÃ©currente au Burundi: premier cas observÃ© depuis 30 ans	1990—1990
818	FRADI–2006	Endocardite infectieuse a Coxiella Burnetii : A propos d'un cas	2005—2005
819	GALLAIS–1993	La fiÃ¨vre thyphoÃ¯de en Afrique Noire	1976—1980
820	GENDREL–1984	FiÃ¨vres typhoÃ¯des et drÃ©panocytose: une sensibilitÃ© particuliÃ¨re des sujets AS?	1982—1983
821	GEORGES–1984	Aspects bactÃ©riologiques et cliniques des infections Ã Salmonella typhi en RÃ©publique Centrafricaine: bilan d'une Ã©tude de 3 annÃ©es Ã Bangui	1980—1983
822	GONZALEZ–1985	Approche sÃ©rologique sur l'incidence des rickettsioses en RÃ©publique centrafricaine	1983—1984
823	HAMZA–2006	Association arthrite idiopathique juvÃ©nile et maladie de lyme : A propos d'une observation	2005—2005
824	HELA–2005	Oligoarthrite septique compliquant une polyarthrite rhumatoide - : A propos d'un cas	2000—2000
825	HIDA–1998	HydrocholÃ©cyste rÃ©vÃ©lateur d'une hÃ©patite virale A chez l'enfant : A propos d'un cas	1996—1996
826	Hildenwall–2015	Causes of non-malarial febrile illness in outpatients in Tanzania.	2011—2012
827	JEMNI–1985	La fiÃ¨vre boutonneuse mÃ©diterranÃ©enne: Ã propos des cas observÃ©s Ã Sousse	1983—1985
828	JEMNI–1992	FiÃ¨vre prolongÃ©e, hÃ©patite granulomateuse et infection Ã Coxiella burnetti	1990—1990
829	KANE–2000	Les endocardites infectieuses Ã Dakar: Ã propos de 35 cas	1998—1998
830	KENANE–2010	DiarrhÃ©e fÃ©brile Â« jus de melon Â»: penser Ã la mÃ©ningite Ã pneumocoques !	2008—2009
831	KILANI–2005	L'abcÃ¨s cÃ©rÃ©bral Ã pyogÃ¨nes en milieu mÃ©dical un problÃ¨me toujours d'actualitÃ©	1989—2000
833	LAMIA–2005	Profil bacteriologique des bacteriemies chez les brules	2001—2002
834	LENIAUD–1984	Les fiÃ¨vres typhoÃ¯des en service de rÃ©animation	1979—1982
835	MAHMAL–2004	Les germes producteurs de beta lactamases Ã spectre etendu: Epidemie dans un service d'hemato-oncologie	2000—2000
836	MAZIGH M'RAD–2000	Granulomatose septique chronique chez une fillette rÃ©vÃ©lÃ©e par une aspergilose pulmonaire invasive et une paraplÃ©gie flasque	1998—1998
837	MBULA–1995	Le profil biologique de la fiÃ¨vre typhoide Ã Kinshasa	1979—1980
838	MEUNIER–1988	La fiÃ¨vre de la vallÃ©e du Rift et les phlÃ©boviroses en RÃ©publique centrafricaine	1983—1985
839	MEUNIER–1987	DonnÃ©es sÃ©rologiques actuelles sur les fiÃ¨vres hÃ©morragiques virales en RÃ©publique Centrafricaine	1985—1985
840	MILLOGO–2002	La trypanosomose humaine africaine : Ã‰tude retrospective de 7 cas dans le service de medecine interne de Bobo-Dioulasso (1995-2000)	1995—2000
841	NKURIKIYINFURA–1985	Evaluation des hÃ©mocultures aux Cliniques Universitaires de Kinshasa	1979—1979
842	Gear–1990	Severe tick-bite fever in young children. A report of 3 cases	1987—1988
843	Gordon–1986	Occult life-threatening streptococcal septicaemia in the elderly. A report of 2 cases	1984—1984
844	Maritz–1981	Pasteurella ureae septicaemia. A case report	1980—1980
845	Moodley–2005	Intravenous glucose preparation as the source of an outbreak of extended-spectrum beta-lactamase-producing Klebsiella pneumoniae infections in the neonatal unit of a regional hospital in KwaZulu-Natal	2005—2005
847	Aamir–2015	Prevalence of multidrug resistant bacteria causing late-onset neonatal sepsis	2011—2012
848	Abdel-Wahab–2013	Nosocomial infection surveillance in an Egyptian neonatal intensive care unit	2009—2010
849	Acquah–2013	Susceptibility of bacterial etiological agents to commonly-used antimicrobial agents in children with sepsis at the Tamale Teaching Hospital	2011—2012
850	Ajayi–2015	The diagnosis of Salmonella typhi co-infection from blood samples of clinically suspected typhoid fever patients at some hospitals in Ondo State, Nigeria	2013—2013
851	Egbe–2014	Aetiologic Agents of Fevers of Unknown Origin among Patients in Benin City, Nigeria	2013—2013
852	OBENGUI–2004	Considerations actuelles de la fiÃ¨vre typhoide Ã Brazzaville	1998—2002
853	OKOME-NKOUMOU–1999	Un cas de fiÃ¨vre hÃ©morragique Ã virus Ebola Ã Libreville (Gabon) responsable d'un dÃ©cÃ¨s aprÃ¨s Ã©vacuation en Afrique du Sud	1996—1996
854	OUATTARA–1986	Etiologie virale des hÃ©patites ictÃ©rigÃ¨nes en CÃ´te-d'Ivoire	1984—1985
855	OUSSEINI–1987	La bilharziose, cause d'Ã©chec du traitement des salmonelloses	1986—1986
856	PAIX–1988	Etude sÃ©rologique de virus responsables de fiÃ¨vres hÃ©morragiques dans une population urbaine du Cameroun	1985—1985
857	PERRONE–1987	SurditÃ© isolÃ©e rÃ©gressive au cours d'une fiÃ¨vre boutonneuse mÃ©diterranÃ©enne	1986—1986
858	RODHAIN–1987	Arboviroses humaines au Burundi: rÃ©sultats d'une enquÃªte sÃ©roÃ©pidÃ©miologique, 1980-1982	1980—1982
859	ROUX–1984	L'Ã©pidÃ©mie de fiÃ¨vre jaune du Sud-Est de la Haute-Volta (octobre-dÃ©cembre 1983). Etude Ã©pidÃ©miologique. RÃ©sultats prÃ©liminaires	1983—1983
860	World Health Organization–1988	FiÃ¨vre de la vallÃ©e du Rift: Mauritanie	1987—1987
861	World Health Organization–1994	FiÃ¨vre de la VallÃ©e du Rift. Egypte	1993—1993
862	SALAUN-SARAUX–1995	Les mÃ©ningites septiques de l'enfant au Rwanda de 1983 Ã 1990: Ã©tude rÃ©trospective au centre hospitalier de Kigali	1983—1990
863	SALUZZO–1983	Une poussÃ©e Ã©pidÃ©mique due au virus chikungunya dans l'ouest du SÃ©nÃ©gal, en 1982	1982—1982
864	SANOU–1988	La fiÃ¨vre thyphoÃ¯de chez l'adulte Ã propos de 30 cas dans le service de mÃ©decine A	1982—1985
865	SELMI–1997	MononuclÃ©ose infectieuse compliquÃ©e d'une dÃ©tresse respiratoire, de troubles hÃ©matologiques et d'une septicÃ©mie chez un nourrisson	1994—1994
866	SEYDI–2010	FiÃ¨vre jaune au SÃ©nÃ©gal en 2005	2005—2005
867	SIDI ALY–2001	Endocardite Ã Coxiella Burnetti sur canal artÃ©riel persistant	1997—1997
868	TALANI–1999	PrÃ©valence des anticorps spÃ©cifiques du monkeypox au Congo - Brazzaville	1981—1981
869	THABET–1999	Syndrome d'activation inapropriÃ©e des macrophages associÃ© Ã une Leishmaniose viscÃ©rale infantile	1997—1997
870	TIENDREBEOGO–1985	Facteurs Ã©pidÃ©miologiques et cliniques de pronostic des mÃ©ningites purulentes Ã mÃ©ningocoques Ã Ouagadougou	1982—1983
871	TOGOLA–2010	Perforation typhique de la vÃ©sicule biliaire	2009—2009
872	TRABELSI–1986	La fiÃ¨vre typhoÃ¯de chez l'enfant en zone rurale tunisienne. Etude Ã©pidÃ©miologique et clinique	1979—1983
873	WERNER–1985	PrÃ©valence des anticorps contre la fiÃ¨vre jaune dans le nord du ZaÃ¯re	1983—1984
874	World Health Organization–1995	FiÃ¨vre hÃ©morragique Ã virus Ebola. ZaÃ¬re	1995—1995
875	World Health Organization–1995	FiÃ¨vre jaune. EnquÃªte sur une Ã©pidÃ©mie dans l'Ã©tat d'Imo. NigÃ©ria	1994—1994
876	World Health Organization–2007	Outbreak news. Marburg haemorrhagic fever, Uganda	2007—2007
877	Centers for Disease Control and Prevention–1985	Leads from the MMWR. Congo-Crimean hemorrhagic fever--Republic of South Africa	1984—1984
878	Centers for Disease Control and Prevention–2001	Outbreak of Ebola hemorrhagic fever, Uganda, August 2000-January 2001	2000—2001
879	Bass–1990	Pseudomonas septicaemia after endoscopic retrograde cholangiopancreatography--an unresolved problem	1984—1985
880	Bausch–2001	Lassa fever in Guinea: I. Epidemiology of human disease and clinical observations	1996—1999
881	Berkowitz–1983	Serratia marcescens endocarditis treated with ceftazidime. A case report	1981—1981
882	Bise–1997	Epidemic typhus in a prison in Burundi	1996—1996
883	Bonn–2005	Marburg fever in Angola: still a mystery disease	1985—1985
884	Botros–1989	Serological evidence of dengue fever among refugees, Hargeysa, Somalia	1985—1985
885	Bouallegue–2004	Outbreak of Pseudomonas putida bacteraemia in a neonatal intensive care unit	2001—2001
886	Coovadia–1984	Neisseria flavescens septicaemia with meningitis. A case report	1983—1983
887	Potter–1984	Meningitis in Cape Town children	1981—1981
888	Pretorius–2004	Rickettsia mongolotimonae infection in South Africa	2002—2002
889	Sandler–1982	Corynebacterium diphtheriae endocarditis in an adult with congenital cyanotic heart disease. A case report	1981—1981
890	Smith–1991	Septic shock in the Intensive Care Unit, Hillbrow Hospital, Johannesburg	1987—1989
891	Stones–1981	Salmonella meningitis. A report of 4 cases	1980—1980
893	DHAHRI–1995	Alerte aux septicÃ©mies Ã levures en rÃ©animation polyvalente	1987—1993
894	ABABOU–1996	Massive bleeding complicating a brucellosis (English)	1993—1993
895	Maharaj–1985	Typhoid fever and haemolytic anaemia in a black patient with glucose-6-phosphate dehydrogenase deficiency. A case report	1983—1983
896	Donald–1981	Meningococcal disease at Tygerberg Hospital	1978—1979
897	Archer–2013	Epidemiologic investigations into outbreaks of Rift Valley fever in humans, South Africa, 2008-2011	2008—2011
898	Awando–2013	Seroprevalence of anti-Dengue virus 2 serocomplex antibodies in out-patients with fever visiting selected hospitals in rural parts of Western Kenya in 2010-2011: a cross sectional study	2010—2011
899	Faye–2014	Reemergence of Rift Valley fever, Mauritania, 2010	2010—2010
900	Faye–2014	Urban epidemic of dengue virus serotype 3 infection, Senegal, 2009	2009—2010
901	Feikin–2013	Viral and bacterial causes of severe acute respiratory illness among children aged less than 5 years in a high malaria prevalence area of western Kenya, 2007-2010	2007—2010
902	Heinrich–2015	High seroprevalence for spotted fever group rickettsiae, is associated with higher temperatures and rural environment in Mbeya region, Southwestern Tanzania	2007—2008
903	Jansen van Vuren–2015	Serum levels of inflammatory cytokines in Rift Valley fever patients are indicative of severe disease	2013—2013
904	Maltha–2014	Frequency of severe malaria and invasive bacterial infections among children admitted to a rural hospital in Burkina Faso	2012—2013
905	Kalonji–2015	Invasive Salmonella Infections at Multiple Surveillance Sites in the Democratic Republic of the Congo, 2011-2014	2011—2014
906	Mediannikov–2013	Common epidemiology of Rickettsia felis infection and malaria, Africa	2010—2012
907	Mediannikov–2014	Borrelia crocidurae infection in acutely febrile patients, Senegal	2010—2012
908	Ochieng–2015	Seroprevalence of infections with dengue, Rift Valley fever and chikungunya viruses in Kenya, 2007	2007—2007
909	EKALA–1995	SÃ©roprÃ©valence des infections Ã rickettsies du groupe des fiÃ¨vres boutonneuse ou apparentÃ©es Ã Bangui (RÃ©publique Centrafricaine)	1993—1993
910	DEROUICHE–2009	EMPHYSEMATOUS PYELITIS: epidemiological, therapeutic and evolutive features	1995—2009
911	BERTHERAT–1999	RÃ©publique dÃ©mocratique du Congo : Entre guerre civile et virus Marburg	1998—1999
912	BOUABDELLAH–2009	OstÃ©omyÃ©lite du pubis chez un athlÃ¨te: Ã propos d'un cas et revue de la littÃ©rature	2008—2008
913	Ben Ameur–2014	Neonatal renal candidiasis: a case report	1996—1996
914	BOUGTEBA–2011	MÃ©ningoencÃ©phalite Ã Rickettsia conorii chez un nourrisson	2009—2009
915	Salah–1988	A negative human serosurvey of haemorrhagic fever viruses in Djibouti	1987—1987
916	Nabeth–2004	Human Crimean-Congo hemorrhagic fever, Senegal	2006—2006
917	Akoua-Koffi–2015	Epidemiology of community-onset bloodstream infections in Bouake, central Cote d'Ivoire	2012—2014
918	Mahende–2015	Bloodstream bacterial infection among outpatient children with acute febrile illness in north-eastern Tanzania	2013—2013
919	Lundgren–2015	Bacteremia and malaria in Tanzanian children hospitalized for acute febrile illness	2006—2009
920	Nail–2013	Visceral leishmaniasis: Clinical and demographic features in an African population	2006—2010
921	Aamodt–2015	Genetic relatedness and risk factor analysis of ampicillin-resistant and high-level gentamicin-resistant enterococci causing bloodstream infections in Tanzanian children	2001—2002
922	Abdaldafi–2014	Serofrequency of dengue virus among febrile patients attending portsudan teaching hospital	2014—2014
923	Abdalla–2015	Correlation of measles and dengue infection in Kassala, Eastern Sudan	2012—2012
924	Abdelaziz–2013	Cephalosporin resistant Escherichia coli from cancer patients in Cairo, Egypt	2009—2010
925	Abo-Salem–2015	A huge thrombosed pulmonary artery aneurysm without pulmonary hypertension in a patient with hepatosplenic schistosomiasis	2007—2007
926	Abou El Azm–2013	Can brucellosis influence the course of chronic hepatitis C in dual infection?	2008—2011
927	Adiku–2015	Aetiology of Acute Lower Respiratory Infections among Children Under Five Years in Accra, Ghana	2001—2001
928	O'Shea–2015	Diagnosis of febrile illnesses other than Ebola virus disease at an Ebola treatment unit in Sierra Leone	2014—2015
929	Rachas–2014	Timeliness of yellow fever surveillance, Central African Republic	2007—2012
930	Weyer–2015	Ebola virus disease: history, epidemiology and outbreaks	1996—1996
931	Mohammed–2015	Seroprevalence of HBsAg among patients with febrile illnessess in Murtala Muhammad Specialist Hospital, Kano, Nigeria	2013—2013
932	Ziadi–2014	[Anthrax meningoencephalitis: a case following a cutaneous lesion in Morocco]	2013—2013
933	Crump–2013	Etiology of severe non-malaria febrile illness in Northern Tanzania: a prospective cohort study	2007—2008
934	Trabelsi–2015	Geotrichum capitatum septicemia: case report and review of the literature	2005—2013
935	Chebbi–2014	[Polymorphic erythema secondary to alpha hemolytic streptococcus infection in Behcet disease]	2013—2013
936	Ahmed–2013	Microbial profile in women with puerperal sepsis in Gadarif State, Eastern Sudan	2011—2012
937	Ahoyo–2013	Staphylococcus sciuri outbreak at tertiary hospital in Benin	2008—2008
938	Aissi–2015	Epidemiological, clinical and biological features of infantile visceral leishmaniasis at Kairouan hospital (Tunisia): about 240 cases (English)	2004—2013
939	Ajayi–2014	Lassa fever - full recovery without ribavarin treatment: a case report	2013—2013
940	Ajayi–2013	Containing a Lassa fever epidemic in a resource-limited setting: outbreak description and lessons learned from Abakaliki, Nigeria (January-March 2012)	2012—2012
941	Akanbi–2013	Occurrence of methicillin and vancomycin resistant Staphylococcus aureus in University of Abuja Teaching Hospital, Abuja, Nigeria	2010—2011
942	Allam–2014	Schistosomiasis does not affect the outcome of HCV infection in genotype 4-infected patients	2012—2013
943	Andayi–2014	A sero-epidemiological study of arboviral fevers in Djibouti, horn of Africa	2010—2011
944	Andrews–2014	Simplified severe sepsis protocol: a randomized controlled trial of modified early goal-directed therapy in Zambia	2012—2012
945	Andualem–2014	A comparative study of Widal test with blood culture in the diagnosis of typhoid fever in febrile patients	2010—2011
946	Angelakis–2014	Coxiella burnetii-positive PCR in febrile patients in rural and urban Africa	2010—2012
947	World Health Organization–2014	Yellow fever in Africa and South America, 2013	2013—2013
948	World Health Organization–2015	Yellow fever in Africa and the Americas, 2014	2014—2014
949	Aouam–2015	Epidemiological, clinical and laboratory features of murine typhus in central Tunisia	2006—2011
950	Aoussi–2014	Seven native cases of dengue in Abidjan, Ivory Coast	2010—2010
951	Staples–2014	Yellow fever risk assessment in the Central African Republic	2009—2009
952	Araya Gebreyesus–2015	Diagnosis and treatment of typhoid fever and associated prevailing drug resistance in Northern Ethiopia	2014—2014
953	Bassene–2015	High Prevalence of Mansonella perstans Filariasis in Rural Senegal	2010—2010
954	Klempa–2013	Seroepidemiological study reveals regional co-occurrence of Lassa- and Hantavirus antibodies in Upper Guinea, West Africa	2004—2004
955	Garin–2014	Autochthonous melioidosis in humans, Madagascar, 2012 and 2013	2012—2013
956	Chaari–2014	Childhood rubella encephalitis: diagnosis, management, and outcome	2011—2011
957	Odhiambo–2015	Orthobunyavirus antibodies among humans in selected parts of the Rift Valley and northeastern Kenya	2009—2012
958	Fezaa–2014	Serological and molecular detection of Toscana and other phleboviruses in patients and sandflies in Tunisia	2011—2012
959	Yuill–2013	Latest outbreak news from ProMED-mail. Yellow fever outbreak - Darfur Sudan and Chad. (Special Issue: Focus on virology.)	2013—2013
960	El-Azm–2013	Can brucellosis influence the course of chronic hepatitis C in dual infection?	2008—2011
961	Njeru–2015	Rubella outbreak in a Rural Kenyan District, 2014: documenting the need for routine rubella immunization in Kenya	2013—2013
962	Awoke–2014	Bacteriological profile of burn patients at Yekatit 12 Hospital Burn Center, Ethiopia: a longitudinal study	2010—2011
963	Aworh–2013	Human brucellosis: seroprevalence and associated exposure factors among abattoir workers in Abuja, Nigeria - 2011	2010—2011
964	Awosanya–2013	Factors associated with probable cluster of leptospirosis among kennel workers in Abuja, Nigeria	2009—2009
965	Aziz–2013	Influence of multi drug resistance Gram negative bacteria in liver transplant recipient	2012—2013
966	Babaniyi–2015	Risk assessment for yellow Fever in Western and north-Western provinces of zambia	2013—2013
967	Bah–2015	Clinical presentation of patients with Ebola virus disease in Conakry, Guinea	2014—2014
968	Bahemia–2015	Microbiology and antibiotic resistance in severe burns patients: a 5 year review in an adult burns unit	2008—2012
969	Baize–2014	Emergence of Zaire Ebola virus disease in Guinea	2014—2014
970	Balbaa–2013	Incidence of nosocomial blood stream infection (BSI) in intensive care units (ICUs) in Cairo and Beni-Suef University Hospitals	2011—2012
971	Ballen–2015	First report of a Klebsiella pneumoniae ST466 strain causing neonatal sepsis harbouring the blaCTX-M-15 gene in Rabat, Morocco	2013—2013
972	Barry–2014	Ebola outbreak in Conakry, Guinea: epidemiological, clinical, and outcome features	2014—2014
973	Bar-Zeev–2015	Minimum incidence of adult invasive pneumococcal disease in Blantyre, Malawi an urban african setting: a hospital based prospective cohort study	2005—2006
974	Bazira–2014	Trends in antimicrobial resistance of Staphylococcus aureus isolated from clinical samples at Mbarara Regional Referral Hospital in rural Uganda	2003—2012
975	Belbel–2014	Outbreak of an armA methyltransferase-producing ST39 Klebsiella pneumoniae clone in a pediatric Algerian Hospital	2010—2011
976	Biggs–2013	Estimating leptospirosis incidence using hospital-based surveillance and a population-based health care utilization survey in Tanzania	2011—2011
977	Birhanie–2014	Malaria, Typhoid Fever, and Their Coinfection among Febrile Patients at a Rural Health Center in Northwest Ethiopia: A Cross-Sectional Study	2013—2013
978	Bosman–2013	Early onset meningococcal meningitis	2012—2012
979	Bouchal–2015	Bacterial meningoencephalitis vasculitis revealing a pituitary adenoma	2014—2014
980	Bouchekoua–2014	Visceral leishmaniasis after kidney transplantation: report of a new case and a review of the literature	2013—2013
981	Browne–2015	Notes from the field: hepatitis E outbreak among refugees from South Sudan - Gambella, Ethiopia, April 2014-January 2015	2014—2014
982	Centers for Disease Control and Prevention–2013	Ongoing dengue epidemic - Angola, June 2013	2013—2013
983	Chipwaza–2015	Prevalence of bacterial febrile illnesses in children in Kilosa district, Tanzania	2013—2013
984	Chouchene–2015	Hematologic abnormalities in infantile visceral leishmaniasis	2000—2013
985	Christopher–2013	Bacteremia and resistant gram-negative pathogens among under-fives in Tanzania	2011—2012
986	Cutland–2015	Increased risk for group B Streptococcus sepsis in young infants exposed to HIV, Soweto, South Africa, 2004-2008	2004—2008
987	Dagnew–2013	Bacterial profile and antimicrobial susceptibility pattern in septicemia suspected patients attending Gondar University Hospital, Northwest Ethiopia	2006—2012
988	Dahmane–2014	Constraints in the diagnosis and treatment of Lassa Fever and the effect on mortality in hospitalized children and women with obstetric conditions in a rural district hospital in Sierra Leone	2011—2012
989	Dallatomasina–2015	Ebola outbreak in rural West Africa: epidemiology, clinical features and outcomes	2014—2014
990	Dangor–2015	Burden of invasive group B Streptococcus disease and early neurological sequelae in South African infants	2012—2014
991	Dia–2013	[Serotype and antimicrobial susceptibility patterns of Streptococcus pneumoniae isolates in Senegal between 1996 and 2010]	1996—2010
992	Diallo–2013	Yellow fever outbreak in central part of Senegal 2002: epidemiological findings	2002—2002
993	Diatta–2014	Prevalence of Bartonella quintana in patients with fever and head lice from rural areas of Sine-Saloum, Senegal	2010—2011
994	Diro–2015	Clinical aspects of paediatric visceral leishmaniasis in North-west Ethiopia	2011—2012
995	Dixon–2014	Ebola viral disease outbreak - West Africa, 2014	2014—2014
996	Dongo–2013	Lassa fever presenting as acute abdomen: a case series	2009—2012
997	Dramowski–2015	Trends in paediatric bloodstream infections at a South African referral hospital	2008—2013
998	Dubula–2015	Spectrum of infections and outcome among hospitalized South Africans with systemic lupus erythematosus	2003—2009
999	BEN AMEUR–1997	L'endocardite infectieuse A Coxiella burnetti: A propos d'un cas	2013—2013
1000	BEN BRAHIM–2006	Une fiÃ¨vre boutonneuse mÃ©diterranÃ©enne compliquÃ©e d'une embolie pulmonaire	2013—2013
1001	El-Amin–2013	The underlying aetiologies of coma in febrile Sudanese children	2011—2011
1002	Elduma–2014	Dengue and hepatitis E virus infection in pregnant women in Eastern Sudan, a challenge for diagnosis in an endemic area	2012—2012
1003	Ellis–2015	A household serosurvey to estimate the magnitude of a dengue outbreak in Mombasa, Kenya, 2013	2013—2013
1004	El-Mahallawy–2014	Source, pattern and antibiotic resistance of blood stream infections in hematopoietic stem cell transplant recipients	2009—2009
1005	El-Tras–2013	Seroprevalence of hepatitis E virus in humans and geographically matched food animals in Egypt	2010—2011
1006	Faari–2015	Prevalence of extended spectrum beta-lactamase-producing Klebsiella species at the University of Ilorin Teaching Hospital	2009—2009
1007	Faneye–2015	Measles Virus Infection Among Vaccinated and Unvaccinated Children in Nigeria	2011—2012
1008	Fortuin-de Smidt–2015	Staphylococcus aureus bacteraemia in Gauteng academic hospitals, South Africa	2012—2013
1009	Frickmann–2015	16S rRNA gene sequence-based identification of bacteria in automatically incubated blood culture materials from tropical sub-Saharan Africa	2007—2009
1010	Pillai–2015	Prevalence and patterns of infection in critically ill trauma patients admitted to the trauma ICU, South Africa	2011—2012
1011	Heymann–1980	Ebola hemorrhagic fever: Tandala, Zaire, 1977-1978	1977—1978
1012	Milledge–2005	Aetiology of neonatal sepsis in Blantyre, Malawi: 1996-2001	1996—2001
1013	Pelkonen–2008	Acute childhood bacterial meningitis in Luanda, Angola	2004—2004
1014	van den Ende–1986	An analysis of blood culture isolates from 7 South African teaching hospital centres	1978—1978
1015	Froeschl–2015	Pox-like lesions and haemorrhagic fever in two concurrent cases in the Central African Republic: case investigation and management in difficult circumstances	2012—2012
1016	Gadallah–2014	Surveillance of health care-associated infections in a tertiary hospital neonatal intensive care unit in Egypt: 1-year follow-up	2012—2012
1017	Gnassingbe–2013	Acute cholecystitis from typhic origin in children	2006—2010
1018	Gomard–2014	Serologic evidence of leptospirosis in humans, Union of the Comoros, 2011	2011—2011
1019	Gudo–2015	Serological Evidence of Chikungunya Virus among Acute Febrile Patients in Southern Mozambique	2013—2013
1020	Harchay–2013	Epidemic diffusion of Klebsiella pneumoniae isolates producing extended-spectrum beta-lactamases in neonatal and pediatric wards in Rabta hospital of Tunisia	2007—2008
1021	Mallewa–2013	Viral CNS infections in children from a malaria-endemic area of Malawi: a prospective cohort study	2002—2004
1022	Mahende–2014	Aetiology of acute febrile episodes in children attending Korogwe District Hospital in north-eastern Tanzania	2013—2013
1023	Kamoun–2015	Neonatal purulent meningitis in southern Tunisia: Epidemiology, bacteriology, risk factors and prognosis	1990—2012
1024	Kasim–2014	Nosocomial infections in a neonatal intensive care unit	2012—2013
1025	Katangwe–2013	Human melioidosis, Malawi, 2011	2011—2011
1026	Kateera–2015	Hepatitis B and C seroprevalence among health care workers in a tertiary hospital in Rwanda	2013—2013
1027	Khattab–2013	Ventilator associated pneumonia in a neonatal intensive care unit	2012—2012
1028	Kilmarx–2014	Ebola virus disease in health care workers--Sierra Leone, 2014	2014—2014
1029	Kishk–2014	Pattern of blood stream infections within neonatal intensive care unit, Suez Canal University Hospital, Ismailia, Egypt	2013—2013
1030	Kishk–2014	Efflux pump genes and chlorhexidine resistance: clue for Klebsiella pneumoniae infections in intensive care units, Egypt	2012—2013
1031	KOKO–2013	Trypanosomose humaine africaine rÃ©vÃ©lÃ©e par une fiÃ¨vre prolongÃ©e : Ã propos de trois cas pÃ©diatriques	2011—2012
1032	Koubaa–2014	Spinal brucellosis in South of Tunisia: review of 32 cases	1990—2010
1033	Kwallah–2015	Seroprevalence of yellow fever virus in selected health facilities in Western Kenya from 2010 to 2012	2010—2012
1034	LaBeaud–2015	High rates of o'nyong nyong and chikungunya virus transmission in coastal Kenya	2009—2009
1035	L'Azou–2015	Dengue: etiology of acute febrile illness in Abidjan, Cote d'Ivoire, in 2011-2012	2011—2012
1036	Lernout–2013	Rift valley fever in humans and animals in Mayotte, an endemic situation?	2010—2011
1037	Lobna–2014	Sero diagnosis of brucellosis by using simple and rapid field tests with emphasis on some possible risk factors in humans	2012—2012
1038	Lu–2015	Ebola Virus Outbreak Investigation, Sierra Leone, September 28-November 11, 2014	2014—2014
1039	Lunguya–2013	Antimicrobial resistance in invasive non-typhoid Salmonella from the Democratic Republic of the Congo: emergence of decreased fluoroquinolone susceptibility and extended-spectrum beta lactamases	2007—2011
1040	Maganga–2014	Ebola virus disease in the Democratic Republic of Congo	2014—2014
1041	Mandomando–2015	Invasive Salmonella infections among children from rural Mozambique, 2001-2014. (Special Issue: Invasive Salmonella disease in Africa.)	2001—2014
1042	Markoff–2013	Yellow fever outbreak in Sudan	2012—2012
1043	Massenet–2013	Epidemiologic pattern of meningococcal meningitis in northern Cameroon in 2007-2010: contribution of PCR-enhanced surveillance	2007—2010
1044	Mazaba-Liwewe–2014	First sero-prevalence of dengue fever specific immunoglobulin G antibodies in Western and North-Western provinces of Zambia: a population based cross	2010—2010
1045	McKay–2015	Community- versus healthcare-acquired bloodstream infections at Groote Schuur Hospital, Cape Town, South Africa	2011—2012
1046	Mkony–2014	Management of neonatal sepsis at Muhimbili National Hospital in Dar es Salaam: diagnostic accuracy of C-reactive protein and newborn scale of sepsis and antimicrobial resistance pattern of etiological bacteria	2012—2013
1047	Mourembou–2015	Mansonella, including a Potential New Species, as Common Parasites in Children in Gabon	2012—2013
1048	Mourembou–2015	Possible Role of Rickettsia felis in Acute Febrile Illness among Children in Gabon	2013—2014
1049	Moyen–2014	First reported chikungunya fever outbreak in the republic of Congo, 2011	2011—2011
1050	Moyen–2015	Risk factors associated with Ebola and Marburg viruses seroprevalence in blood donors in the Republic of Congo	2011—2011
1051	Mudau–2013	Outbreak of multi-drug resistant Pseudomonas aeruginosa bloodstream infection in the haematology unit of a South African Academic Hospital	2010—2011
1052	Mudzikati–2015	Neonatal septicaemia: prevalence and antimicrobial susceptibility patterns of common pathogens at Princess Marina Hospital, Botswana	2012—2012
1053	Mueller–2015	Prevalence of hepatitis B virus infection among health care workers in a tertiary hospital in Tanzania	2012—2012
1054	Mwongula–2013	Seroprevalence of Chikungunya infection in pyretic children seeking treatment in Alupe District Hospital, Busia County Kenya	2010—2010
1055	Naidoo–2013	Epidemiology of Staphylococcus aureus bacteraemia at a tertiary children's hospital in Cape Town, South Africa	2007—2011
1056	Ndlangisa–2014	Population snapshot of Streptococcus pneumoniae causing invasive disease in South Africa prior to introduction of pneumococcal conjugate vaccines	2007—2007
1057	Nyenswah–2014	Ebola epidemic--Liberia, March-October 2014.	2014—2014
1058	Obaro–2015	Salmonella bacteremia among children in central and northwest Nigeria, 2008-2015.	2008—2015
1059	Obeng-Nkrumah–2013	High levels of extended-spectrum beta-lactamases in a major teaching hospital in Ghana: the need for regular monitoring and evaluation of antibiotic resistance	2008—2008
1060	Oluyege–2015	Isolation and characterization of Salmonella typhi from widal positive patients attending Ekiti State University Teaching Hospital	2011—2011
1061	Osuorah–2015	Outbreak of serotype W135 Neisseria meningitidis in central river region of the Gambia between February and June 2012: a hospital-based review of paediatric cases	2012—2012
1062	Oyero–2014	High dengue NS1 antigenemia in febrile patients in Ibadan, Nigeria	2013—2013
1063	Peterside–2015	Bacteriological profile and antibiotic susceptibility pattern of neonatal sepsis at a teaching hospital in Bayelsa State, Nigeria	2011—2013
1064	Poirel–2013	Occurrence of OXA-48 and VIM-1 carbapenemase-producing Enterobacteriaceae in Egypt	2009—2010
1065	Preziosi–2015	A prospective observational study of bacteraemia in adults admitted to an urban Mozambican hospital	2011—2012
1066	Rafai–2015	Meningoencephalitis by Streptococcus agalactiae in the immunocompetent adult	2014—2014
1067	Ratmanov–2013	The correlation of Q fever and Coxiella burnetii DNA in household environments in rural Senegal	2008—2011
1068	Rerambiah–2014	Antimicrobial profiles of bacterial clinical isolates from the Gabonese National Laboratory of Public Health: data from routine activity	2010—2010
1069	Riabi–2014	An outbreak of West Nile Virus infection in the region of Monastir, Tunisia, 2003	2003—2003
1070	Rovira–2015	The challenge of diagnosing and treating Staphylococcus aureus invasive infections in a resource-limited sub-Saharan Africa setting: a case report	2014—2014
1071	Rubach–2015	Etiologies of illness among patients meeting integrated management of adolescent and adult illness district clinician manual criteria for severe infections in northern Tanzania: implications for empiric antimicrobial therapy	2007—2008
1072	Sakhria–2013	Co-circulation of Toscana virus and Punique virus in northern Tunisia: a microneutralisation-based seroprevalence study	2011—2011
1073	Savadogo–2015	A haemorrhagic stroke revealing meningitis due to Neisseria meningitidis	2014—2014
1074	Seboxa–2015	High Mortality from Blood Stream Infection in Addis Ababa, Ethiopia, Is Due to Antimicrobial Resistance	2012—2013
1075	Sini–2013	Miller Fisher syndrome with negative anti-GQ1b antibodies in Mycoplasma pneumoniae pneumonia	2012—2012
1076	Sogbanmu–2014	Management of cryptococcal meningitis in adults at Mthatha Hospital Complex, Eastern Cape, South Africa	2011—2012
1077	Sokhna–2013	Point-of-care laboratory of pathogen diagnosis in rural Senegal	2011—2012
1078	Sothmann–2015	Urbanicity and Paediatric Bacteraemia in Ghana-A Case-Control Study within a Rural-Urban Transition Zone	2012—2012
1079	Sow–2014	Rift Valley fever outbreak, southern Mauritania, 2012	2012—2012
1080	Bukbuk–2014	Development and validation of serological assays for viral hemorrhagic fevers and determination of the prevalence of Rift Valley fever in Borno State, Nigeria	2011—2012
1081	Caron–2013	First evidence of simultaneous circulation of three different dengue virus serotypes in Africa	2007—2010
1082	Depasse–2013	Infections in hospitalized children and young adults with acute leukemia in Morocco	2011—2011
1083	Dietz–2015	Epidemiology and Risk Factors for Ebola Virus Disease in Sierra Leone-23 May 2014 to 31 January 2015	2014—2015
1084	El Ekiaby–2015	Viremia levels in hepatitis C infection among Egyptian blood donors and implications for transmission risk with different screening scenarios	2007—2010
1085	Hamer–2015	Etiology of bacteremia in young infants in six countries	2014—2014
1086	Hecini-Hannachi–2014	Serotypes and antimicrobial resistance of invasive Streptococcus pneumoniae isolates from East Algeria (2005-2011)	2005—2011
1087	Ikama–2013	[Profile of infective endocarditis at Brazzaville University Hospital]	2001—2009
1088	Irenge–2015	Antimicrobial resistance of bacteria isolated from patients with bloodstream infections at a tertiary care hospital in the Democratic Republic of the Congo	2013—2014
1089	Lochan–2013	Blood cultures in sick children	2012—2012
1090	Makani–2015	Bacteraemia in sickle cell anaemia is associated with low haemoglobin: a report of 890 admissions to a tertiary hospital in Tanzania	2006—2008
1091	Phoba–2014	Epidemic increase in Salmonella bloodstream infection in children, Bwamanda, the Democratic Republic of Congo	2011—2012
1092	Sow–2014	Rift Valley fever in Kedougou, southeastern Senegal, 2012	2012—2012
1093	Suleiman–2015	Rubella antibody avidity among rubella seropositive women attending a tertiary care facility in Nigeria	2012—2012
1094	Suliman–2013	An outbreak of Babesiosis in the military area of Kapoita town	1994—1994
1095	Swann–2014	Bacterial meningitis in Malawian infants <2 months of age: etiology and susceptibility to World Health Organization first-line antibiotics	2002—2008
1096	Tantawy–2013	Pathogenesis and prognosis of neutropenia in infants and children admitted in a university children hospital in Egypt	2010—2010
1097	Thairu–2014	Antimicrobial susceptibility pattern of Haemophilus influenzae among under-five children presenting at the emergency paediatric unit (EPU) of two teaching hospitals in Jos, Nigeria	2009—2010
1098	Trabelsi–2015	Fungemia caused by Yarrowia lipolytica	2012—2014
1099	van der Hoek–2013	Short communication: prevalence of antibodies against Coxiella burnetii (Q fever) in children in The Gambia, West Africa	2008—2008
1100	Venter–2014	Macroarray assay for differential diagnosis of meningoencephalitis in southern Africa	2013—2013
1101	Verani–2015	Burden of invasive nontyphoidal Salmonella disease in a rural and urban site in Kenya, 2009-2014.	2009—2014
1102	Waitt–2015	Sepsis carries a high mortality among hospitalised adults in Malawi in the era of antiretroviral therapy scale-up: a longitudinal cohort study	2008—2009
1103	Wasihun–2015	Bacteriological profile and antimicrobial susceptibility patterns of blood culture isolates among febrile patients in Mekelle Hospital, Northern Ethiopia	2014—2014
1104	Weller–2014	Seroprevalence of alphavirus antibodies in a cross-sectional study in southwestern Tanzania suggests endemic circulation of chikungunya	2007—2008
1105	Wiersinga–2015	Clinical, environmental, and serologic surveillance studies of melioidosis in Gabon, 2012-2013	2012—2013
1106	Witkowski–2015	Human seroprevalence indicating hantavirus infections in tropical rainforests of Cote d'Ivoire and Democratic Republic of Congo	2007—2007
1107	Wolfaardt–2014	Molecular characterisation of enteroviruses and clinical findings from a cluster of paediatric viral meningitis cases in Tshwane, South Africa 2010-2011	2010—2011
1108	Woyessa–2014	An outbreak of acute febrile illness caused by Sandfly Fever Sicilian Virus in the Afar region of Ethiopia, 2011	2011—2011
1109	Yimer–2014	Prevalence and risk factors of louse-borne relapsing fever in high risk populations in Bahir Dar city Northwest, Ethiopia	2012—2012
1110	Yimer–2014	Louse-borne relapsing fever profile at Felegehiwot referral hospital, Bahir Dar city, Ethiopia: a retrospective study	2009—2012
1111	Zeba–2014	Characterisation of hepatitis C virus genotype among blood donors at the regional blood transfusion centre of Ouagadougou, Burkina Faso	2011—2011
1112	Znazen–2013	Murine typhus in Tunisia: a neglected cause of fever as a single symptom	2006—2008
1113	Alkan–2015	Virus isolation, genetic characterization and seroprevalence of Toscana virus in Algeria	2013—2013
1114	Bisiwe–2015	Haemodialysis catheter-related bloodstream infections at Universitas Academic Hospital, Bloemfontein: should we change our empiric antibiotics?	2012—2012
1115	Bonney–2013	Hospital-based surveillance for viral hemorrhagic fevers and hepatitides in Ghana	2009—2011
1116	Bouba–2014	Neisseria meningitidis susceptibility in North-Cameroon	2012—2012
1117	Boushab–2015	[Severe hemorrhagic form of Rift Valley Fever in Mauritania]	2012—2012
1118	Boyles–2015	Blood cultures taken from patients attending emergency departments in South Africa are an important antibiotic stewardship tool, which directly influences patient management	2013—2013
1119	Chechet–2014	Seroprevalence of measles IgM in children 5-12 years from selected primary schools in Giwa Local Government Area, Zaria, Kaduna state	2012—2012
1120	Chipwaza–2014	Dengue and Chikungunya fever among viral diseases in outpatient febrile children in Kilosa district hospital, Tanzania	2013—2013
1121	Christiana–2014	Lymphatic filariasis and associated morbidities in rural communities of Ogun State, Southwestern Nigeria	2013—2013
1122	Chukwuemeka–2014	Quality assurance in blood culture: a retrospective study of blood culture contamination rate in a tertiary hospital in Nigeria	2010—2011
1123	D'Acremont–2014	Beyond malaria--causes of fever in outpatient Tanzanian children	2008—2008
1124	Dawang–2015	Occurrence and antibiogram of Salmonella isolates from patients attending Bingham Hospital, Jos, Nigeria	2011—2012
1125	Dean–2013	Epidemiology of brucellosis and q Fever in linked human and animal populations in northern togo	2012—2012
1126	El-Sahrigy–2015	Nosocomial infection in an Egyptian neonatal intensive care unit	2009—2010
1127	Endris–2014	Bacterial sepsis in patients with visceral leishmaniasis in Northwest Ethiopia	Not stated
1128	Fattouh–2014	Emergence of carbapenem-resistant Acinetobacter baumannii in the intensive care unit in Sohag University Hospital, Egypt	2013—2014
1129	Feasey–2015	Rapid emergence of multidrug resistant, H58-lineage Salmonella typhi in Blantyre, Malawi	1998—1998
1130	Feasey–2015	Three Epidemics of Invasive Multidrug-Resistant Salmonella Bloodstream Infection in Blantyre, Malawi, 1998-2014	1998—2014
1131	Gebewo–2014	Sero-prevalence of bovine and human brucellosis in Adami Tulu, central Ethiopia	2010—2011
1132	Gqunta–2015	First report of an IMI-2 carbapenemase-producing Enterobacter asburiae clinical isolate in South Africa	2012—2012
1133	Grard–2014	Zika virus in Gabon (Central Africa)--2007: a new threat from Aedes albopictus?	2007—2010
1134	Gray–2015	Seroepidemiological Study of Interepidemic Rift Valley Fever Virus Infection Among Persons with Intense Ruminant Exposure in Madagascar and Kenya	2010—2012
1135	Himatt–2015	Sero-prevalence of dengue infections in the Kassala state in the eastern part of the Sudan in 2011	2011—2011
1136	Huson–2014	Methicillin-resistant Staphylococcus aureus as a cause of invasive infections in Central Africa: a case report and review of the literature	2013—2013
1137	Ibegbulam-Njoku–2014	Prevalence of antibody titre in healthy individual and enteric fever patients in Owerri, Nigeria	2013—2013
1138	Iroezindu–2015	Lessons learnt from the management of a case of Lassa fever and follow-up of nosocomial primary contacts in Nigeria during Ebola virus disease outbreak in West Africa	2014—2014
1139	Iroha–2015	Occurrence of extended spectrum beta lactamase producing Escherichia coli from human clinical and wild birds (pigeons, bats, parrots and ducks) samples from Ebonyi State, Nigeria	2013—2013
1140	Isendahl–2014	Prevalence of community-acquired bacteraemia in Guinea-Bissau: an observational study	2010—2010
1141	Kariuki–2015	Ceftriaxone-resistant Salmonella enterica serotype Typhimurium sequence type 313 from Kenyan patients is associated with the blaCTX-M-15 gene on a novel IncHI2 plasmid	2009—2011
1142	Kooli–2014	Bartonella quintana meningoencephalitis in an immunocompetent: rare case	2012—2012
1143	Kyei–2015	Imported Lassa fever: a report of 2 cases in Ghana	2013—2013
1144	LaBeaud–2015	Factors associated with severe human Rift Valley fever in Sangailu, Garissa County, Kenya	2011—2011
1145	Labi–2014	Salmonella blood stream infections in a tertiary care setting in Ghana	2010—2013
1146	Labid–2014	High prevalence of extended spectrum beta-lactamase (ESBL) producers in fatal cases of pediatric septicemia among the Enterobacteriaceae in the pediatric hospital of Annaba, Algeria	2010—2011
1147	Lado–2015	Clinical features of patients isolated for suspected Ebola virus disease at Connaught Hospital, Freetown, Sierra Leone: a retrospective cohort study	2014—2014
1148	Mahfoudhi–2015	Atypical form of Lyme disease	2014—2014
1149	Mamoudou–2014	Tetanus complicated sepsis on major haemoglobinopathies	2013—2013
1150	Mamvura–2015	Seroprevalence of rubella virus IgG in pregnant women in Harare, Zimbabwe	2014—2014
1151	Mirkovic–2014	Importation and containment of ebola virus disease - Senegal, August-September 2014	2014—2014
1152	Morkel–2014	Bloodstream infections and antimicrobial resistance patterns in a South African neonatal intensive care unit	2008—2008
1153	Munier–2013	Frequent transient hepatitis C viremia without seroconversion among healthcare workers in Cairo, Egypt	2008—2010
1154	Mushagalusa–2015	Bacterial meningitis in children in Lwiro (South-Kivu DRC)	2012—2013
1155	Muthumbi–2015	Invasive Salmonellosis in Kilifi, Kenya	1998—2014
1156	Noden–2014	Risk assessment of flavivirus transmission in Namibia	2011—2012
1157	Noden–2014	Exposure and risk factors to Coxiella burnetii, spotted fever group and typhus group rickettsiae, and Bartonella henselae among volunteer blood donors in Namibia	2011—2012
1158	Ntirenganya–2015	High prevalence of antimicrobial resistance among common bacterial isolates in a tertiary healthcare facility in Rwanda	2013—2013
1159	Okon–2014	Retrospective analysis of gram-negative bacteria isolated at a tertiary hospital in Maiduguri, Nigeria	2007—2011
1160	Oneko–2015	Emergence of community-acquired, multidrug-resistant invasive nontyphoidal Salmonella disease in rural western Kenya, 2009-2013.	2009—2013
1161	Onyedibe–2015	Bacteriologic profile, antibiotic regimen and clinical outcome of neonatal sepsis in a University Teaching Hospital in North Central Nigeria	2011—2011
1162	Opajobi–2014	Antimicrobial susceptibility pattern of some recently isolated serovars of Salmonellae in Jos, Nigeria	2006—2011
1163	Orem–2014	Epstein-Barr virus viral load and serology in childhood non-Hodgkin's lymphoma and chronic inflammatory conditions in Uganda: implications for disease risk and characteristics	2004—2008
1164	Orth–2013	Characterisation of Staphylococcus aureus bacteraemia at Tygerberg hospital	2008—2009
1165	Scherbaum–2014	Incidence, pathogens and resistance patterns of nosocomial infections at a rural hospital in Gabon	2009—2009
1166	Schieffelin–2014	Clinical illness and outcomes in patients with Ebola in Sierra Leone	2014—2014
1167	Schoepp–2014	Undiagnosed acute viral febrile illnesses, Sierra Leone	2006—2008
1168	Serghini–2014	Severe pneumonia with bronchial involvement complicating varicella in an immunocompetent adult	2013—2013
1169	Shaffer–2014	Lassa fever in post-conflict sierra leone	2008—2012
1170	Siawaya–2015	HIV, HBS, HCV, HTLV and syphilis prevalence among high school learners and university student in Libreville, Gabon	2013—2014
1171	Soghaier–2015	Cross-sectional community-based study of the socio-demographic factors associated with the prevalence of dengue in the eastern part of Sudan in 2011	2011—2011
1172	Soghaier–2013	Dengue fever in a border state between Sudan and Republic of South Sudan: epidemiological perspectives	2012—2012
1173	Storm–2014	Human cases of Sindbis fever in South Africa, 2006-2010	2006—2010
1174	Sumaye–2015	Inter-epidemic acquisition of Rift Valley fever virus in humans in Tanzania	2012—2012
1175	Sweswe-Han–2013	First detected isolate of glycopeptide-intermediate resistant Staphylococcus aureus in a renal unit at a central academic hospital in KwaZulu-Natal	2009—2009
1176	Tann–2014	Prevalence of bloodstream pathogens is higher in neonatal encephalopathy cases vs. controls using a novel panel of real-time PCR assays	2011—2012
1178	Dramowski–2015	Neonatal nosocomial bloodstream infections at a referral hospital in a middle-income country: burden, pathogens, antimicrobial resistance and mortality. (Special Issue: Neonatal care in low- and middle income countries.)	2009—2013
1179	Bercion–2008	Acute bacterial meningitis at the 'Complexe Pediatrique' of Bangui, Central African Republic	2004—2005
1180	Amsalu–2005	Meningitis in children beyond the neonatal period in Gondar University hospital	1998—2003
1182	Thiga–2015	High seroprevalence of antibodies against spotted fever and scrub typhus bacteria in patients with febrile Illness, Kenya	2014—2014
1183	Tigoi–2015	Seroepidemiology of selected arboviruses in febrile patients visiting selected health facilities in the lake/river basin areas of Lake Baringo, Lake Naivasha, and Tana River, Kenya	2009—2012
1184	Tobin–2015	Lassa fever in Nigeria: insights into seroprevalence and risk factors in rural Edo State: a pilot study	2014—2014
1185	Trifa–2014	Thrombopenia and the nature of the microorganism in infected critically ill children	2009—2009
1186	Umeh–2014	Case based rubella surveillance in Abia State, South East Nigeria, 2007-2011	2007—2007
1187	Weyer–2013	Human cases of Wesselsbron disease, South Africa 2010-2011	2010—2011
1188	Yan–2015	Clinical characteristics of 154 patients suspected of having Ebola virus disease in the Ebola holding center of Jui Government Hospital in Sierra Leone during the 2014 Ebola outbreak	2014—2014
1189	Zaki–2013	Clinicolaboratory study of mother-to-neonate transmission of hepatitis E virus in Egypt	2012—2013
1190	World Health Organization–2013	Yellow fever in Africa and South America, 2011-2012	2011—2012
1191	Abdullahi–2015	Antibacterial resistance profile and PCR detection of antibiotic resistance genes in Salmonella serovars isolated from blood samples of hospitalized subjects in Kano, North-West, Nigeria	2011—2013
1192	Guirguis–1983	Bacterial meningitis in Egypt: analysis of CSF isolates from hospital patients in Cairo, 1977-78	Not stated
1193	Idoko–2014	Serological survey of dengue virus immunoglobulin M among febrile patients in Kaduna metropolis, Nigeria	2013—2013
1194	Kibuuka–2015	Bacteremia Among Febrile Ugandan Children Treated with Antimalarials Despite a Negative Malaria Test	2012—2012
1195	Muiruri–2015	Cross-sectional survey of Rift Valley fever virus exposure in Bodhei village located in a transitional coastal forest habitat in Lamu county, Kenya	2006—2006
1196	Nebhani–2015	Tetraplegia revealing a serious pneumococcal meningomyelitis: about a case and literature review	2014—2014
1197	Ochieng–2015	Bacteria causing ventriculoperitoneal shunt infections in a Kenyan population	2010—2012
1198	Rustenhoven-Spaan–2013	Maternal mortality in a rural Tanzanian hospital: fatal Jarisch-Herxheimer reaction in a case of relapsing fever in pregnancy	2015—2015
1199	Asse–2001	[Bacterial meningitis in children at the University Hospital Center of Bouake in the Republic of the Ivory Coast]	1999—2000
1200	Ayoola–2003	Aetiological agents, clinical features and outcome of septicaemia in infants in Ibadan	1998—1998
1201	Greco–2001	[Epidemiological profile of methicillin resistant Staphylococcus epidermidis with diminished sensitivity to teicoplanin and isolated from neutropenic patients at the National Center of Bone Marrow Transplantation in Tunis]	1998—1998
1202	Bitekyerezo–2002	The outbreak and control of Ebola viral haemorrhagic fever in a Ugandan medical school	2000—2000
1203	Christie–1980	Plague in camels and goats: their role in human epidemics	1976—1976
1204	El-Shanshory–2013	Prevalence of hepatitis C infection among children with beta-thalassaemia major in Mid Delta, Egypt: a single centre study	2010—2011
1205	Monath–1980	Yellow fever in the Gambia, 1978--1979: epidemiologic aspects with observations on the occurrence of orungo virus infections	1978—1979
1206	Sangare–2007	[Salmonella meningitis in Ouagadougou, Burkina Faso, from 2000 to 2004]	2000—2004
1207	Joubert–1985	Prevalence of hepatitis virus and some arbovirus infections in Kavango, northern SWA/Namibia	1983—1983
1208	Kelly–1993	Q fever in Zimbabwe. A review of the disease and the results of a serosurvey of humans, cattle, goats and dogs	1992—1992
1209	Lalloo–1992	Listeria monocytogenes meningitis at King Edward VIII Hospital, Durban. A 10-year experience, 1981-1990	1981—1990
1210	Bamford–2007	Streptococcus pneumoniae infections in neonates	2005—2006
1211	Boushab–2015	[Survey of investigation around cases of Rift Valley Fever at Tagant, Mauritania]	2012—2012
3808	Hodes–1993	Endocarditis in Ethiopia. Analysis of 51 cases from Addis Ababa.	1977—1985
3810	Adeyemo–1993	Klebsiella septicaemia, osteomyelitis and septic arthritis in neonates in Ibadan, Nigeria.	1990—1990
3811	Agbonlahor–1986	Multiple drug-resistant Citrobacter freundii infection mimicking typhoid fever.	1984—1984
3813	Akpede–1999	Response to antimicrobial therapy in childhood bacterial meningitis in tropical Africa: report of a bi-centre experience in Nigeria, 1993-1998.	1993—1998
3817	Akpede–1994	Pattern and antibiotic susceptibility of bacteria in pyogenic meningitis in a children's emergency room population in Maiduguri, Nigeria, 1988-1992.	1988—1992
3818	Baudon–1984	Epidemic yellow fever in Upper Volta.	1983—1983
3823	Allison–1984	Pyogenic liver abscess caused by Streptococcus milleri. Case reports.	1984—1984
3839	Almaviva–1993	Louse-borne relapsing fever epidemic in Arssi Region, Ethiopia: a six months survey.	1991—1991
3840	Andy–1981	Loasis as a possible trigger of African endomyocardial fibrosis: a case report from Nigeria.	1977—1977
3841	Andy–1987	Cardiovascular complications of tropical pyomyositis.	1978—1978
3842	Atarraf–2014	[Post infectious upper femoral epiphyseal detachment, report of two cases].	2012—2012
3845	Berkowitz–1982	Acinetobacter meningitis - a diagnostic pitfall. A report of 3 cases.	1980—1981
3846	Berkowitz–1987	Streptococcus bovis bacteraemia associated with candidal lesions of the large bowel in a leukaemic child. A case report.	1985—1985
3847	Borgnolo–1993	Louse-borne relapsing fever. A clinical and an epidemiological study of 389 patients in Asella Hospital, Ethiopia.	1991—1992
3848	Coovadia–1992	An outbreak of multiresistant Salmonella typhi in South Africa.	1991—1991
3849	Edoh–2001	Aspects bacteriologiques des meningites dues a haemophilus influenzae chez l'enfant au CHU de Treichville.	1996—1999
3850	Forman–1981	Yersinia arthritis mimicking acute rheumatic fever. A case report.	1980—1980
3851	Omanga–1989	[Bacterial septicemias in children with homozygous sickle cell anemia. Analysis of 69 cases].	1964—1985
3856	Kokindombo–1991	[Purulent meningitis due to flavobacterium meningosepticum in Cameroonian children].	1988—1989
3857	Salih–1990	Features of a large epidemic of group A meningococcal meningitis in Khartoum, Sudan in 1988.	1988—1988
3858	Green–1993	Salmonella bacteraemia among young children at a rural hospital in western Zaire.	1982—1986
3859	Mathur–1984	Pseudomonas septicaemia following tribal tatoo marks.	1983—1983
3860	Swanepoel–1985	A common-source outbreak of Crimean-Congo haemorrhagic fever on a dairy farm.	1984—1984
3861	Coovadia–1987	Chloramphenicol-resistant Salmonella typhi in Durban, South Africa.	1985—1985
3863	Ryder–1987	Group B meningococcal infection in children during an epidemic in Cape Town, South Africa.	1980—1980
3865	Laditan–1981	Problems in the clinical diagnosis of typhoid fever in children in the tropics.	1978—1978
3887	Dare–1989	Tetanus in pregnancy in a Nigerian woman--a case report.	1987—1987
3888	Wellde–1989	Presenting features of Rhodesian sleeping sickness patients in the Lambwe Valley, Kenya.	1980—1984
3890	Farid–1982	Ameobic liver abscess presenting as fever of unknown origin (FUO). Serology, isotope scanning and metronidazole therapy in diagnosis and treatment.	1977—1980
3891	Mackie–1992	A study of bacterial meningitis in Kumasi, Ghana.	1989—1990
3893	Borgnolo–1993	Louse-borne relapsing fever in Ethiopian children: a clinical study.	1991—1992
3896	Shepherd–1985	A nosocomial outbreak of Crimean-Congo haemorrhagic fever at Tygerberg Hospital. Part V. Virological and serological observations.	1984—1984
3898	Saluzzo–1985	Haemorrhagic fever caused by Crimean Congo haemorrhagic fever virus in Mauritania.	1983—1983
3900	Ramos–2004	Characteristics of louse-borne relapsing fever in Ethiopian children and adults.	1997—2002
3901	Popkiss–1980	Typhoid fever: A report on a point-source outbreak of 69 cases in Cape Town.	1978—1978
3902	Onwubalili–1989	Paratyphoid fever presenting with renal failure and nephrotic syndrome.	1989—1989
3903	Okolo–1985	Changing pattern of neonatal septicaemia in an African city.	1978—1983
3909	Molyneux–2000	Salmonella meningitis in children in Blantyre, Malawi, 1996-1999.	1996—1999
3911	Moethilalh–1982	Infective endocarditis in thirteen children: a retrospective study (1974-1981).	1974—1981
3914	Loubser–1993	Severe illness caused by Rickettsia conorii.	1993—1993
3916	Liman–1996	Unusual neurologic manifestation of enteric fever--case report and review of the literature.	1996—1996
3923	Haimanot–1990	Characteristics of serogroup A Neisseria meningitidis responsible for an epidemic in Ethiopia, 1988-89.	1988—1989
3925	Gedebou–1987	The bacteriology of nosocomial infections at Tikur Anbessa Teaching Hospital, Addis Ababa.	1983—1984
3926	Olubodun–1994	Typhoid fever associated with severe hepatitis.	1994—1994
3927	Boomsma–1988	Clinical aspects of typhoid fever in two rural Nigerian hospitals. A prospective study.	1984—1985
3928	Davanzo–1992	Neonatal and post-neonatal onset of early congenital syphilis: a report from Mozambique.	1989—1990
3929	Do Rego–1988	[Suppurative meningitis in the newborn infant: experience with 107 cases in the Ivory Coast].	1985—1986
3930	Udonsi–1986	The status of human filariasis in relation to clinical signs in endemic areas of the Niger Delta.	1984—1984
3931	Nwadioha–2013	Bacterial isolates from cerebrospinal fluid of children with suspected acute meningitis in a Nigerian tertiary hospital.	2006—2009
3932	Sanusi–2015	Epidemiology of bacteria colonization and ICU-acquired infection in a Nigerian tertiary hospital	2011—2012
3933	Reed–1996	Bacteraemia in malnourished rural African children.	1992—1992
3934	Ojukwu–2006	Neonatal septicemia in high risk babies in South-Eastern Nigeria.	2002—2003
3935	Mahdi–2014	Extended Spectrum beta-lactamase producing Klebsiella pneumoniae in Neonatal Units of Minya Governorate	2014—2014
3937	Koegelenberg–2004	Infective endocarditis: improving the diagnostic yield.	1997—2000
3938	Ibidapo–2000	Acute sickle cell syndromes in Nigerian adults.	1992—1993
3943	Bassily–1983	Acute hepatitis non-A non-B in Cairo residents (a preliminary report).	1980—1982
3945	Akpede–1992	Indications for lumbar puncture in children presenting with convulsions and fever of acute onset: experience in the Children's Emergency Room of the University of Benin Teaching Hospital, Nigeria.	1988—1989
3946	Akinyanju–1987	Acute illness in Nigerian children with sickle cell anaemia.	1986—1986
3947	Adegoke–2013	Rare bacterial meningitis among hospitalized children in a teaching Hospital	2011—2011
4003	Johnson–1983	Viral haemorrhagic fever surveillance in Kenya, 1980-1981.	1980—1981
4004	Botros–1989	Seroprevalence of murine typhus and fiÃ¨vre boutonneuse in certain human populations in Egypt.	1984—1987
4005	Van der Waals–1986	Hemorrhagic fever virus infections in an isolated rainforest area of central Liberia. Limitations of the indirect immunofluorescence slide test for antibody screening in Africa.	1981—1982
4006	Tignor–1993	The yellow fever epidemic in Ethiopia, 1961-1962: retrospective serological evidence for concomitant Ebola or Ebola-like virus infection.	1961—1962
4007	Monath–1987	Type B hepatitis and yellow fever infections in West Africa.	1979—1985
4008	Rey–1996	[Fever of unknown origin (FUO) in the camps of Rwandan refugees in the Goma region of in Zaire (September 1994)].	1994—1994
4009	Ndumbe–1993	Hepatitis C virus infection in different populations in Cameroon.	1990—1992
4012	Nasidi–1993	Urban yellow fever epidemic in western Nigeria, 1987.	1987—1987
4013	Morvan–1991	Possible Rift Valley fever outbreak in man and cattle in Madagascar.	1990—1990
4014	Morrill–1991	Serological evidence of arboviral infections among humans of coastal Kenya.	1987—1987
4015	Meunier–1988	The 1987 yellow fever epidemic in Mali: viral and immunological diagnosis.	1987—1987
4016	Baba–2001	Serological evidence of brucellosis among predisposed patients with pyrexia of unknown origin in the north eastern Nigeria.	2000—2000
4024	Ndumbe–1991	Hepatitis D in Yaounde, Cameroon.	1990—1990
4025	Blackburn–1987	The status of dengue fever virus in South Africa--serological studies and diagnosis of a case of dengue fever.	1985—1985
4026	Arthur–1993	Recurrence of Rift Valley fever in Egypt.	1993—1993
4028	Chantal–1996	[Serologic screening of certain zoonoses in the abattoir personnel in Djibouti].	1992—1992
4030	Thonnon–1994	[Evaluation of the immunological and entomological indices of yellow fever in the subprefecture of TaÃ¯, Ivory Coast].	1993—1993
4032	Letaief–1995	Seroepidemiological survey of rickettsial infections among blood donors in central Tunisia.	1993—1993
4037	Botros–1995	Coxiella burnetii antibody prevalences among human populations in north-east Africa determined by enzyme immunoassay.	1987—1988
4038	Wessels–1986	Q-fever, OX19, OX2 and leptospirosis antibodies in patients with onyalai and in negroid, bushman and white inhabitants of Kavango, Namibia.	1985—1985
4039	Tomori–1986	Antibody to Japanese strain of haemorrhagic fever with renal syndrome (HFRS) virus in Nigerian sera.	1986—1986
4040	Tessier–1987	Viral haemorrhagic fever survey in Chobe (Botswana).	1985—1985
4041	Redus–1986	Prevalence and distribution of spotted fever and typhus infections in Sierra Leone and Ivory Coast.	1981—1981
4042	Saleh–1981	Antibodies to Rift Valley fever virus in the human population of Sudan.	1981—1981
4043	Blackburn–1982	Viral haemorrhagic fever antibodies in Zimbabwe schoolchildren.	1980—1980
4169	Schwarz–2010	Systemic bacteraemia in children presenting with clinical pneumonia and the impact of non-typhoid salmonella (NTS).	2007—2009
4170	Almaviva–1993	Louse-borne relapsing fever epidemic in Arssi Region, Ethiopia: a six months survey.	1991—1991
4171	Barclay–1990	Tick-borne relapsing fever in central Tanzania.	1985—1986
4172	Onile–1990	Neonatal septicemia resulting from group B streptococci: a case report.	1979—1979
4173	Hashim–1994	An outbreak of acute kala-azar in a nomadic tribe in western Sudan: features of the disease in a previously non-immune population.	1990—1992
4174	Morvan–1992	First fatal human case of Rift Valley fever in Madagascar.	1991—1991
4176	Mikhail–1989	Antibiotic-multiresistant Salmonella typhi in Egypt.	1988—1988
4177	de Jong–1995	Louse-borne relapsing fever in southern Sudan.	1993—1993

## Sheet: Transmission mode
Pathogen group	Microorganism	Primary mode of epidemiological transmission
Bacteria	Achromobacter species	contact
Bacteria	Achromobacter xylosoxidans	contact
Bacteria	Acinetobacter baumannii	contact
Bacteria	Acinetobacter calcoaceticus	contact
Bacteria	Acinetobacter lwoffi	contact
Bacteria	Acinetobacter species	contact
Bacteria	Actinobacillus ureae	contact
Viruses	Adenovirus	contact
Bacteria	Aerococcus viridans	contact
Bacteria	Aeromonas hydrophila	food-or water-borne
Bacteria	Aeromonas salmonicida	food-or water-borne
Bacteria	Aeromonas sobria	food-or water-borne
Bacteria	Aeromonas species	food-or water-borne
Bacteria	Alcaligenes fecalis	contact
Bacteria	Alcaligenes species	contact
Bacteria	Alpha prime hemolytic streptococcus	contact
Bacteria	Alpha-hemolytic streptococcus	contact
Viruses	Alphavirus	vector
Bacteria	Anaerobic bacteria	contact
Bacteria	Anaerobic spore-forming Gram-positive bacillus	contact
Bacteria	Anaerobiospirillum succinoproducens	contact
Viruses	Arbovirus (navigational concept)	vector
Fungi	Aspergillus	airborne
Fungi	Aspergillus flavus	airborne
Fungi	Aspergillus fumigatus	airborne
Fungi	Aspergillus niger	airborne
Viruses	B19 virus	contact
Parasites	Babesia	vector
Bacteria	Bacillus anthracis	contact
Bacteria	Bacillus species	contact
Viruses	Banzi virus	vector
Bacteria	Bartonella henselae	contact
Bacteria	Bartonella quintana	contact
Bacteria	Bartonella species	contact
Bacteria	Beta-hemolytic streptococcus	contact
Fungi	Blastoschizomyces pseudotrichosporon	contact
Bacteria	Borrelia burgdorferi	vector
Bacteria	Borrelia caucasica	vector
Bacteria	Borrelia crocidurae	vector
Bacteria	Borrelia duttonii	vector
Bacteria	Borrelia recurrentis	vector
Bacteria	Borrelia species	vector
Bacteria	Brucella abortus	food-or water-borne
Bacteria	Brucella melitensis	food-or water-borne
Bacteria	Brucella species	food-or water-borne
Viruses	Bundibugyo ebolavirus	contact
Viruses	Bunyamwera virus	vector
Viruses	Bunyavirus serogroup California	vector
Bacteria	Burkholderia cepacia	contact
Bacteria	Burkholderia pseudomallei	food-or water-borne
Viruses	Bwamba virus	vector
Bacteria	Campylobacter fetus	food-or water-borne
Bacteria	Campylobacter jejuni	food-or water-borne
Fungi	Candida albicans	contact
Fungi	Candida ciferrii	contact
Fungi	Candida dubliniensis	contact
Fungi	Candida globosa	contact
Fungi	Candida krusei	contact
Fungi	Candida lusitaniae	contact
Fungi	Candida parapsilosis	contact
Fungi	Candida species	contact
Fungi	Candida tropicalis	contact
Viruses	Chikungunya virus	vector
Bacteria	Chlamydia trachomatis	contact
Bacteria	Chlamydophila pneumoniae	contact
Bacteria	Chromobacterium violaceum	contact
Bacteria	Citrobacter freundii	contact
Bacteria	Citrobacter koseri	contact
Bacteria	Citrobacter species	contact
Bacteria	Class Bacilli	unknown
Bacteria	Clostridium jejuense	contact
Bacteria	Clostridium perfringens	contact
Bacteria	Coliform bacteria	contact
Viruses	Congo hemorrhagic fever virus	vector
Bacteria	Corynebacterium diphtheriae	contact
Bacteria	Corynebacterium species	contact
Bacteria	Coxiella burnetii	airborne
Viruses	Crimean-Congo hemorrhagic fever virus	vector
Fungi	Cryptococcus	contact
Viruses	Dengue virus	vector
Viruses	Dengue virus, type 1	vector
Viruses	Dengue virus, type 2	vector
Viruses	Dengue virus, type 3	vector
Viruses	Dengue virus, type 4	vector
Bacteria	Diphtheroids	contact
Viruses	Dugbe virus	vector
Viruses	Ebola virus	contact
Viruses	Ebola virus Zaire biotype	contact
Bacteria	Eikenella corrodens	contact
Bacteria	Elizabethkingia meningoseptica	contact
Parasites	Entamoeba histolytica	food-or water-borne
Bacteria	Enterobacter aerogenes	contact
Bacteria	Enterobacter agglomerans	contact
Bacteria	Enterobacter asburiae	contact
Bacteria	Enterobacter cloacae	contact
Bacteria	Enterobacter species	contact
Bacteria	Enterococcus faecalis	contact
Bacteria	Enterococcus faecium	contact
Bacteria	Enterococcus species	contact
Bacteria	Escherichia coli	contact
Bacteria	Escherichia vulneris	contact
Bacteria	Extended spectrum beta-lactamse producing Escherichia coli	contact
Bacteria	Family Enterobacteriaceae	contact
Parasites	Family Trypanosomatidae	vector
Parasites	Fasciola hepatica	food-or water-borne
Bacteria	Flavobacterium species	contact
Fungi	Fungus	unknown
Fungi	Fusarium	airborne
Bacteria	Gamma-hemolytic streptococcus	contact
Viruses	Ganjam virus	vector
Bacteria	Genus Acinetobacter	contact
Bacteria	Genus Aeromonas	contact
Bacteria	Genus Agrobacterium	contact
Bacteria	Genus Arcobacter	unknown
Bacteria	Genus Bacillus	contact
Bacteria	Genus Bacteroides	contact
Bacteria	Genus Borrelia	vector
Bacteria	Genus Brucella	food-or water-borne
Bacteria	Genus Campylobacter	food-or water-borne
Fungi	Genus Candida	contact
Bacteria	Genus Chlamydia	contact
Bacteria	Genus Chromobacterium	contact
Bacteria	Genus Chryseobacterium	contact
Bacteria	Genus Chryseomonas	contact
Bacteria	Genus Citrobacter	contact
Bacteria	Genus Clostridium	contact
Bacteria	Genus Coxiella	airborne
Viruses	Genus Cytomegalovirus	contact
Bacteria	Genus Enterobacter	contact
Bacteria	Genus Enterococcus	contact
Viruses	Genus Enterovirus	contact
Viruses	Genus Flavivirus	unknown
Bacteria	Genus Flavobacterium	contact
Bacteria	Genus Fusobacterium	contact
Bacteria	Genus Haemophilus	contact
Bacteria	Genus Halomonas	contact
Viruses	Genus Hantavirus	contact
Bacteria	Genus Klebsiella	contact
Bacteria	Genus Kluyvera	contact
Bacteria	Genus Legionella	airborne
Bacteria	Genus Leptospira	food-or water-borne
Bacteria	Genus Leuconostoc	contact
Bacteria	Genus Listeria	food-or water-borne
Bacteria	Genus Micrococcus	contact
Bacteria	Genus Moraxella	contact
Bacteria	Genus Morganella	contact
Bacteria	Genus Mycobacterium	airborne
Bacteria	Genus Nocardia	contact
Viruses	Genus Orthobunyavirus	vector
Bacteria	Genus Pasteurella	contact
Bacteria	Genus Peptococcus	contact
Bacteria	Genus Peptostreptococcus	contact
Bacteria	Genus Proteus	contact
Bacteria	Genus Providencia	contact
Bacteria	Genus Pseudomonas	contact
Bacteria	Genus Rickettsia	vector
Bacteria	Genus Salmonella	food-or water-borne
Bacteria	Genus Serratia	contact
Bacteria	Genus Shigella	food-or water-borne
Bacteria	Genus Staphylococcus	contact
Bacteria	Genus Streptococcus	contact
Parasites	Genus Trypanosoma	vector
Bacteria	Genus Yersinia	contact
Viruses	Germistan virus	vector
Bacteria	Gram-negative bacillus	contact
Bacteria	Gram-negative bacterium	unknown
Bacteria	Gram-negative coccus	unknown
Bacteria	Gram-negative diplococcus	unknown
Bacteria	Gram-positive bacillus	contact
Bacteria	Gram-positive bacterium	unknown
Bacteria	Gram-positive coccus	unknown
Bacteria	Gram-positive diplococcus	unknown
Bacteria	Granulicatella adiacens	contact
Bacteria	Haemophilus influenzae	contact
Bacteria	Haemophilus influenzae type b	contact
Bacteria	Haemophilus influenzae type c	contact
Bacteria	Haemophilus influenzae type E	contact
Bacteria	Haemophilus influenzae type f	contact
Bacteria	Haemophilus species	contact
Viruses	Hantaan virus	airborne
Bacteria	Hemolytically variant streptococcus	contact
Viruses	Hepatitis A virus	food-or water-borne
Viruses	Hepatitis B group virus	contact
Viruses	Hepatitis B virus	contact
Viruses	Hepatitis C virus	contact
Viruses	Hepatitis D virus	contact
Viruses	Hepatitis E virus	food-or water-borne
Fungi	Histoplasma	airborne
Viruses	Human coxsackievirus B3	contact
Viruses	Human enterovirus	contact
Viruses	Human herpes simplex virus	contact
Viruses	Human herpes simplex virus type 1	contact
Viruses	Human herpesvirus 3	contact
Viruses	Human herpesvirus 4	contact
Viruses	Human herpesvirus 6	contact
Viruses	Human herpesvirus 8	contact
Viruses	Human respiratory syncytial virus	airborne
Viruses	Ilesha virus	vector
Viruses	Influenza B virus	contact
Viruses	Influenza virus A	contact
Parasites	Intestinal ameba (navigational concept)	food-or water-borne
Bacteria	Klebsiella oxytoca	contact
Bacteria	Klebsiella pneumoniae	contact
Bacteria	Klebsiella pneumoniae ss. rhinoscleromatis	contact
Bacteria	Klebsiella species	contact
Bacteria	Lactobacillus plantarum	food-or water-borne
Viruses	Lassa virus	contact
Parasites	Leishmania	vector
Bacteria	Leptospira interrogans	food-or water-borne
Bacteria	Leptospira species	food-or water-borne
Bacteria	Listeria monocytogenes	food-or water-borne
Parasites	Mansonella perstans	vector
Viruses	Marburg virus	contact
Viruses	Measles virus	airborne
Bacteria	Methicillin resistant Staphylococcus aureus	contact
Bacteria	Micrococcus species	contact
Viruses	Monkeypox virus	contact
Bacteria	Moraxella species	contact
Bacteria	Morganella morganii	contact
Fungi	Mucor	airborne
Viruses	Mumps virus	contact
Bacteria	Mycoplasma pneumoniae	contact
Bacteria	Neisseria flavescens	contact
Bacteria	Neisseria meningitidis	contact
Bacteria	Neisseria meningitidis serogroup A	contact
Bacteria	Neisseria meningitidis serogroup B	contact
Bacteria	Neisseria meningitidis serogroup C	contact
Bacteria	Neisseria meningitidis serogroup W135	contact
Bacteria	Neisseria meningitidis serogroup X	contact
Bacteria	Neisseria meningitidis serogroup Y	contact
Bacteria	Neisseria meningococcus	contact
Bacteria	Neisseria species	contact
Viruses	Ntaya virus	vector
Bacteria	Oligella ureolytica	contact
Viruses	O'nyong-nyong virus	vector
Viruses	Orunga virus	vector
Viruses	Palyam virus	vector
Bacteria	Pantoea agglomerans	contact
Bacteria	Pantoea species	contact
Bacteria	Pasteurella multocida	contact
Fungi	Penicillium	airborne
Fungi	Penicillium marneffei	airborne
Bacteria	Peptostreptococcus species	contact
Bacteria	Phylum Spirochaetes	vector
Viruses	Pongola virus	vector
Bacteria	Proteus mirabilis	contact
Bacteria	Proteus penneri	contact
Bacteria	Proteus species	contact
Bacteria	Proteus vulgaris	contact
Bacteria	Pseudomonas aeruginosa	contact
Bacteria	Pseudomonas cepacia	contact
Bacteria	Pseudomonas putida	contact
Bacteria	Pseudomonas species	contact
Viruses	Rabies virus	contact
Bacteria	Ralstonia picketti	contact
Bacteria	Raoultella planticola	unknown
Bacteria	Rickettsia aeschlimannii	vector
Bacteria	Rickettsia africae	vector
Bacteria	Rickettsia conorii	vector
Bacteria	Rickettsia felis	vector
Bacteria	Rickettsia mooseri	vector
Bacteria	Rickettsia prowazekii	vector
Bacteria	Rickettsia prowazekii antibody (substance)	vector
Bacteria	Rickettsia rickettsii	vector
Bacteria	Rickettsia rickettsii, spotted fever group	vector
Bacteria	Rickettsia rickettsii, typhus group	vector
Bacteria	Rickettsia sibirica	vector
Bacteria	Rickettsia typhi	vector
Bacteria	Rickettsia, spotted fever group	vector
Bacteria	Rickettsia, typhus group	vector
Viruses	Rift Valley fever virus	contact
Viruses	Rubella virus	contact
Viruses	Saint Louis encephalitis virus	vector
Viruses	Saint-Floris virus	vector
Bacteria	Salmonella Agona	food-or water-borne
Bacteria	Salmonella Bargny	food-or water-borne
Bacteria	Salmonella Braenderup	food-or water-borne
Bacteria	Salmonella Camberene	food-or water-borne
Bacteria	Salmonella Chester	food-or water-borne
Bacteria	Salmonella Choleraesuis	food-or water-borne
Bacteria	Salmonella Dublin	food-or water-borne
Bacteria	Salmonella Durban	food-or water-borne
Bacteria	Salmonella enterica	food-or water-borne
Bacteria	Salmonella enterica subsp. arizonae	food-or water-borne
Bacteria	Salmonella enterica subsp. arizonae infection	food-or water-borne
Bacteria	Salmonella Enteritidis	food-or water-borne
Bacteria	Salmonella Heidelberg	food-or water-borne
Bacteria	Salmonella Hull	food-or water-borne
Bacteria	Salmonella Ibadan	food-or water-borne
Bacteria	Salmonella Jangwani	food-or water-borne
Bacteria	Salmonella Kiambu	food-or water-borne
Bacteria	Salmonella kisangani	food-or water-borne
Bacteria	Salmonella Muenchen	food-or water-borne
Bacteria	Salmonella Muenster	food-or water-borne
Bacteria	Salmonella Newport	food-or water-borne
Bacteria	Salmonella Offa	food-or water-borne
Bacteria	Salmonella Oranienburg	food-or water-borne
Bacteria	Salmonella Ordonez	food-or water-borne
Bacteria	Salmonella Paratyphi A	food-or water-borne
Bacteria	Salmonella Paratyphi B	food-or water-borne
Bacteria	Salmonella Paratyphi C	food-or water-borne
Bacteria	Salmonella Poona	food-or water-borne
Bacteria	Salmonella Saintpaul	food-or water-borne
Bacteria	Salmonella Sandiego	food-or water-borne
Bacteria	Salmonella species	food-or water-borne
Bacteria	Salmonella Stanleyville	food-or water-borne
Bacteria	Salmonella Typhi	food-or water-borne
Bacteria	Salmonella Typhimurium	food-or water-borne
Bacteria	Salmonella Virchow	food-or water-borne
Bacteria	Salmonella Wernigerode	food-or water-borne
Bacteria	Salmonella Wien	food-or water-borne
Viruses	Sandfly fever Naples virus	vector
Viruses	Sandfly fever Sicilian virus	vector
Parasites	Schistosoma	food-or water-borne
Viruses	Semliki Forest virus	vector
Viruses	Sepik virus	vector
Viruses	Serogroup Rift Valley Fever	contact
Bacteria	Serratia liquefaciens	contact
Bacteria	Serratia marcescens	contact
Bacteria	Serratia odorifera	contact
Bacteria	Serratia rubidaea	contact
Bacteria	Serratia species	contact
Bacteria	Shigella boydii	food-or water-borne
Bacteria	Shigella flexneri	food-or water-borne
Bacteria	Shigella species	food-or water-borne
Viruses	Sindbis virus	vector
Bacteria	Sphingomonas paucimobilis	contact
Viruses	Spondweni virus	vector
Bacteria	Staphylococcus aureus	contact
Bacteria	Staphylococcus epidermidis	contact
Bacteria	Staphylococcus haemolyticus	contact
Bacteria	Staphylococcus lugdunensis	contact
Bacteria	Staphylococcus saprophyticus	contact
Bacteria	Staphylococcus sciuri	contact
Bacteria	Staphylococcus species	contact
Bacteria	Staphylococcus, coagulase negative	contact
Bacteria	Staphylococcus, coagulase positive	contact
Bacteria	Stenotrophomonas maltophilia	contact
Bacteria	Streptococcus agalactiae	contact
Bacteria	Streptococcus bovis	contact
Bacteria	Streptococcus constellatus	contact
Bacteria	Streptococcus milleri	contact
Bacteria	Streptococcus mitis	contact
Bacteria	Streptococcus mutans	contact
Bacteria	Streptococcus pneumoniae	contact
Bacteria	Streptococcus pyogenes	contact
Bacteria	Streptococcus salivarius	contact
Bacteria	Streptococcus sanguis	contact
Bacteria	Streptococcus species	contact
Bacteria	Streptococcus, group C	contact
Bacteria	Streptococcus, group D	contact
Bacteria	Streptococcus, group F	contact
Bacteria	Streptococcus, group G	contact
Bacteria	Streptococcus, viridans group	contact
Viruses	Sudan ebolavirus	contact
Parasites	Taenia	food-or water-borne
Viruses	Tahyna virus	vector
Viruses	Tick-borne encephalitis virus	vector
Viruses	Toscana virus	vector
Parasites	Toxocara	contact
Parasites	Toxoplasma	food-or water-borne
Bacteria	Treponema pallidum	contact
Fungi	Trichosporon	contact
Viruses	Uganda S virus	vector
Bacteria	Vibrio cholerae	food-or water-borne
Bacteria	Vibrio species	food-or water-borne
Viruses	Wesselsbron virus	vector
Viruses	West Nile virus	vector
Viruses	Witwatersrand virus	vector
Parasites	Wuchereria bancrofti	vector
Viruses	Yellow fever virus	vector
Bacteria	Yersinia enterocolitica	contact
Bacteria	Yersinia pestis	contact
Bacteria	Yersinia species	contact
Viruses	Zika virus	vector

## Sheet: List of Pathogens
Microorganism	Number of articles
Non Typhoidal Salmonella	184
Staphylococcus aureus	194
Streptococcus pneumoniae	149
Escherichia coli	164
Yellow fever virus	75
Rift Valley fever virus	79
Dengue virus	54
Neisseria meningitidis	70
Typhoidal Salmonella	76
Klebsiella spp.	92
Ebola virus	71
Haemophilus spp.	59
Chikungunya virus	37
Streptococcus spp.	67
Enterobacter spp.	76
Klebsiella pneumoniae	80
Coxiella burnetii	31
Rickettsia conorii	42
Staphylococcus, coagulase negative	67
Lassa virus	35
Pseudomonas aeruginosa	74
West Nile virus	29
Pseudomonas spp.	51
Streptococcus agalactiae	48
Acinetobacter spp.	49
Haemophilus influenzae	47
Rickettsia typhi	23
Proteus spp.	32
Crimean-Congo hemorrhagic fever virus	31
Marburg virus	25
Enterococcus spp.	36
Enterococcus faecalis	24
Candida spp.	22
Hepatitis B virus	20
Brucella spp.	21
Gram-negative bacterium	25
Citrobacter spp.	23
Enterobacter cloacae	36
Proteus mirabilis	22
Beta-hemolytic streptococcus	15
Acinetobacter baumannii	23
Staphylococcus spp.	29
Leishmania spp.	28
Borrelia spp.	17
Rickettsia felis	9
Coliform bacteria	16
Shigella spp.	14
Hepatitis C virus	14
Hantaan virus	7
Candida albicans	20
Leptospira spp.	14
Streptococcus pyogenes	22
Alpha-hemolytic streptococcus	4
Serratia spp.	9
Gram-positive bacterium	15
Wesselsbron virus	8
Sindbis virus	10
Serratia marcescens	15
Hepatitis A virus	11
Cryptococcus spp.	11
Borrelia crocidurae	4
Streptococcus, viridans Group	15
Providencia spp.	4
Sandfly fever Sicilian virus	5
Sandfly fever Naples virus	5
Neisseria spp.	3
Listeria spp.	3
Clostridium spp.	3
Campylobacter spp.	3
Bacteroides spp.	2
Nocardia spp.	1
Klebsiella oxytoca	13
Gram-negative bacillus	12
Rubella virus	5
Zika virus	5
Bacillus spp.	10
Uganda S virus	4
Toscana virus	4
O'nyong-nyong virus	6
Citrobacter freundii	11
Candida parapsilosis	7
Streptococcus, group D	6
Hepatitis E virus	7
Gram-positive bacillus	6
Burkholderia cepacia	4
Rickettsia spp.	7
Pantoea spp.	3
Measles virus	8
Semliki Forest Virus	4
Rickettsia, Spotted Fever Group	2
Genus Cytomegalovirus	7
Flavobacterium spp.	2
Epstein Barr virus	7
Enterococcus faecium	4
Chryseomonas spp.	2
Tick-borne encephalitis virus	3
Morganella morganii	7
Enterobacter aerogenes	6
Brucella abortus	5
Treponema pallidum	4
Rickettsia prowazekii	5
Micrococcus spp.	6
Mansonella perstans	2
Hepatitis D virus	2
Chromobacterium spp.	2
Candida tropicalis	4
Borrelia recurrentis	5
Tahyna virus	4
Stenotrophomonas maltophilia	5
Rickettsia, typhus group	2
Monkeypox virus	4
Listeria monocytogenes	5
Diphtheroids spp.	4
Candida krusei	4
Vibrio cholerae	4
Trypanosoma spp.	4
Shigella flexneri	3
Human herpes simplex virus	4
Fasciola hepatica	3
Coxiella spp.	4
Corynebacterium spp.	4
Burkholderia pseudomallei	3
Alphavirus	2
Aeromonas spp.	4
Adenovirus	4
Yersinia spp.	3
Streptococcus, group G	3
Streptococcus constellatus	3
Schistosoma spp.	3
Saint-Floris virus	1
Rickettsia rickettsii	2
Rickettsia africae	3
Pseudomonas cepacia	3
Proteus vulgaris	3
Pasteurella multocida	3
Neisseria meningococcus	3
Mycoplasma pneumoniae	3
Kluyvera spp.	3
Genus Enterovirus	3
Ganjam virus	1
Dugbe virus	1
Candida lusitaniae	1
Brucella melitensis	3
Borrelia duttonii	3
Borrelia burgdorferi	3
Banzi	2
Aspergillus fumigatus	3
Alpha prime hemolytic streptococcus	2
Alcaligenes fecalis	3
Aeromonas hydrophila	3
Acinetobacter calcoaceticus	2
Yersinia pestis	2
Wuchereria bancrofti	2
Toxocara spp.	2
Taenia spp.	2
Streptococcus mitis	2
Spondweni virus	2
Sphingomonas paucimobilis	2
Serratia odorifera	2
Serratia liquefaciens	2
Rickettsia aeschlimannii	1
Ralstonia picketti	1
Pseudomonas putida	2
Peptostreptococcus spp.	2
Peptococcus spp.	2
Penicillium spp.	1
Pasteurella spp.	2
Mycobacterium spp.	2
Morganella spp.	2
Human herpesvirus 8	1
Human herpesvirus 6	2
Gram-positive coccus	1
Gram-negative coccus	1
Germistan virus	2
Genus Hantavirus	1
Gamma-hemolytic streptococcus	2
Fungus	2
Family Trypanosomatidae	1
Family Enterobacteriaceae	2
Clostridium perfringens	2
Citrobacter koseri	2
Chromobacterium violaceum	2
Chlamydia trachomatis	2
Candida dubliniensis	1
Candida ciferrii	2
Bundibugyo ebolavirus	2
Blastoschizomyces pseudotrichosporon	2
Bartonella spp.	1
Bartonella quintana	2
B19 virus	2
Aspergillus spp.	2
Aspergillus niger	1
Aspergillus flavus	1
Arbovirus (navigational concept)	1
Aerococcus viridans	2
Acinetobacter lwoffi	2
Yersinia enterocolitica	1
Witwatersrand virus	1
Vibrio spp.	1
Varicella zoster	1
Trichosporon spp.	1
Toxoplasma spp.	1
Streptococcus, group F	1
Streptococcus sanguis	1
Streptococcus salivarius	1
Streptococcus mutans	1
Streptococcus bovis	1
Shigella boydii	1
Serratia rubidaea	1
Sepik Virus	1
Saint Louis encephalitis virus	1
Rickettsia sibirica	1
Rickettsia mooseri	1
Raoultella planticola	1
Rabies virus	1
Proteus penneri	1
Pongola virus	1
Penicillium marneffei	1
Pantoea agglomerans	1
Palyam virus	1
Orungo virus	1
Oligella ureolytica	1
Ntaya virus	1
Neisseria flavescens	1
Mumps virus	1
Mucor spp.	1
Moraxella spp.	1
Moraxella species	1
Loa loa	1
Leuconostoc spp.	1
Leptospira interrogans	1
Legionella spp.	1
Lactobacillus plantarum	1
Klebsiella pneumoniae ss. rhinoscleromatis	1
Intestinal ameba (navigational concept)	1
Influenza virus A	1
Influenza B virus	1
Ilesha virus	1
Human respiratory syncytial virus	1
Human herpes simplex virus type 1	1
Human enterovirus	1
Human coxsackievirus B3	1
Histoplasma	1
Halomonas spp.	1
Haemophilus influenzae type f	1
Haemophilus influenzae type E	1
Haemophilus influenzae type c	1
Haemophilus influenzae type b	1
Granulicatella adiacens	1
Gram-positive diplococcus	1
Gram-negative diplococcus	1
Genus Orthobunyavirus	1
Genus Flavivirus	1
Fusobacterium spp.	1
Fusarium	1
Escherichia vulneris	1
Enterobacter asburiae	1
Enterobacter agglomerans	1
Entamoeba histolytica	1
Elizabethkingia meningoseptica	1
Eikenella corrodens	1
Corynebacterium diphtheriae	1
Clostridium jejuense	1
Chryseobacterium spp.	1
Chlamydophila pneumoniae	1
Chlamydia spp.	1
Candida globosa	1
Campylobacter jejuni	1
Campylobacter fetus	1
Bwamba virus	1
Bunyamwera virus	1
Borrelia caucasica	1
Bartonella henselae	1
Bacillus anthracis	1
Bacilli spp.	1
Babesia spp.	1
Arcobacter spp.	1
Anaerobiospirillum succinoproducens	1
Anaerobic spore-forming Gram-positive bacillus	1
Anaerobic bacteria	1
Alcaligenes spp.	1
Agrobacterium spp.	1
Aeromonas sobria	1
Aeromonas salmonicida	1
Actinobacillus spp.	1
Achromobacter xylosoxidans	1
Achromobacter spp.	1

## Sheet: Diagnostics methods
			Number of articles
Pathogen group	Microogranism	year	Culture	Microscopy_Staining	PCR	Serological	Serological_PCR
Bacteria	Non Typhoidal Salmonella	1981	1		0	0
Bacteria	Non Typhoidal Salmonella	1983	2		0	0
Bacteria	Non Typhoidal Salmonella	1984	4		0	0
Bacteria	Non Typhoidal Salmonella	1985	4		0	0
Bacteria	Non Typhoidal Salmonella	1986	2		0	2
Bacteria	Non Typhoidal Salmonella	1987	1		0	0
Bacteria	Non Typhoidal Salmonella	1988	2		0	0
Bacteria	Non Typhoidal Salmonella	1989	2		0	0
Bacteria	Non Typhoidal Salmonella	1990	2		0	0
Bacteria	Non Typhoidal Salmonella	1991	4		0	0
Bacteria	Non Typhoidal Salmonella	1992	3		0	0
Bacteria	Non Typhoidal Salmonella	1993	1		0	1
Bacteria	Non Typhoidal Salmonella	1994	1		0	0
Bacteria	Non Typhoidal Salmonella	1995	2		0	0
Bacteria	Non Typhoidal Salmonella	1996	1		0	0
Bacteria	Non Typhoidal Salmonella	1997	4		0	1
Bacteria	Non Typhoidal Salmonella	1998	1		0	0
Bacteria	Non Typhoidal Salmonella	1999	2		0	0
Bacteria	Non Typhoidal Salmonella	2000	6		0	1
Bacteria	Non Typhoidal Salmonella	2001	3		0	0
Bacteria	Non Typhoidal Salmonella	2002	4		0	0
Bacteria	Non Typhoidal Salmonella	2003	2		0	0
Bacteria	Non Typhoidal Salmonella	2004	8		0	0
Bacteria	Non Typhoidal Salmonella	2005	7		0	1
Bacteria	Non Typhoidal Salmonella	2006	7		0	0
Bacteria	Non Typhoidal Salmonella	2007	5		0	1
Bacteria	Non Typhoidal Salmonella	2008	8		0	0
Bacteria	Non Typhoidal Salmonella	2009	3		0	0
Bacteria	Non Typhoidal Salmonella	2010	6		1	2
Bacteria	Non Typhoidal Salmonella	2011	3		0	0
Bacteria	Non Typhoidal Salmonella	2012	5		0	0
Bacteria	Non Typhoidal Salmonella	2013	6		0	1
Bacteria	Non Typhoidal Salmonella	2014	11		0	2
Bacteria	Non Typhoidal Salmonella	2015	29		0	0
Bacteria	Streptococcus pneumoniae	1983	1		0	0
Bacteria	Streptococcus pneumoniae	1984	3		0	0
Bacteria	Streptococcus pneumoniae	1985	1		0	0
Bacteria	Streptococcus pneumoniae	1986	2		0	0
Bacteria	Streptococcus pneumoniae	1987	1		0	0
Bacteria	Streptococcus pneumoniae	1988	3		0	0
Bacteria	Streptococcus pneumoniae	1989	2		0	0
Bacteria	Streptococcus pneumoniae	1990	1		0	0
Bacteria	Streptococcus pneumoniae	1991	2		0	0
Bacteria	Streptococcus pneumoniae	1992	3		0	0
Bacteria	Streptococcus pneumoniae	1993	3		0	0
Bacteria	Streptococcus pneumoniae	1994	2		0	0
Bacteria	Streptococcus pneumoniae	1995	1		0	0
Bacteria	Streptococcus pneumoniae	1996	2		0	0
Bacteria	Streptococcus pneumoniae	1997	6		0	0
Bacteria	Streptococcus pneumoniae	1998	2		0	1
Bacteria	Streptococcus pneumoniae	1999	4		0	0
Bacteria	Streptococcus pneumoniae	2000	2		0	0
Bacteria	Streptococcus pneumoniae	2001	4		0	0
Bacteria	Streptococcus pneumoniae	2002	4		0	0
Bacteria	Streptococcus pneumoniae	2003	1		0	0
Bacteria	Streptococcus pneumoniae	2004	4		0	0
Bacteria	Streptococcus pneumoniae	2005	6		0	0
Bacteria	Streptococcus pneumoniae	2006	6		0	0
Bacteria	Streptococcus pneumoniae	2007	6		0	0
Bacteria	Streptococcus pneumoniae	2008	6		0	0
Bacteria	Streptococcus pneumoniae	2009	4		0	0
Bacteria	Streptococcus pneumoniae	2010	6		1	0
Bacteria	Streptococcus pneumoniae	2011	1		0	0
Bacteria	Streptococcus pneumoniae	2012	3		0	0
Bacteria	Streptococcus pneumoniae	2013	6		1	0
Bacteria	Streptococcus pneumoniae	2014	10		0	0
Bacteria	Streptococcus pneumoniae	2015	16		2	0
Bacteria	Staphylococcus aureus	1982	1		0	0
Bacteria	Staphylococcus aureus	1984	1		0	0
Bacteria	Staphylococcus aureus	1985	2		0	0
Bacteria	Staphylococcus aureus	1986	2		0	0
Bacteria	Staphylococcus aureus	1987	5		0	0
Bacteria	Staphylococcus aureus	1988	3		0	0
Bacteria	Staphylococcus aureus	1989	1		0	0
Bacteria	Staphylococcus aureus	1991	1		0	0
Bacteria	Staphylococcus aureus	1992	1		0	0
Bacteria	Staphylococcus aureus	1993	1		0	0
Bacteria	Staphylococcus aureus	1994	2		0	0
Bacteria	Staphylococcus aureus	1995	1		0	0
Bacteria	Staphylococcus aureus	1996	3		0	0
Bacteria	Staphylococcus aureus	1997	2		0	0
Bacteria	Staphylococcus aureus	1999	4		0	0
Bacteria	Staphylococcus aureus	2000	5		0	0
Bacteria	Staphylococcus aureus	2001	2		0	0
Bacteria	Staphylococcus aureus	2002	1		0	0
Bacteria	Staphylococcus aureus	2003	2		0	0
Bacteria	Staphylococcus aureus	2004	7		0	0
Bacteria	Staphylococcus aureus	2005	10		0	1
Bacteria	Staphylococcus aureus	2006	9		0	0
Bacteria	Staphylococcus aureus	2007	7		0	0
Bacteria	Staphylococcus aureus	2008	6		0	0
Bacteria	Staphylococcus aureus	2009	5		0	0
Bacteria	Staphylococcus aureus	2010	6		1	0
Bacteria	Staphylococcus aureus	2011	4		0	0
Bacteria	Staphylococcus aureus	2012	6		0	0
Bacteria	Staphylococcus aureus	2013	9		0	0
Bacteria	Staphylococcus aureus	2014	19		0	0
Bacteria	Staphylococcus aureus	2015	23		1	0
Bacteria	Escherichia coli	1984	2		0
Bacteria	Escherichia coli	1985	2		0
Bacteria	Escherichia coli	1987	2		0
Bacteria	Escherichia coli	1988	2		0
Bacteria	Escherichia coli	1989	1		0
Bacteria	Escherichia coli	1990	1		0
Bacteria	Escherichia coli	1991	1		0
Bacteria	Escherichia coli	1992	1		0
Bacteria	Escherichia coli	1994	2		0
Bacteria	Escherichia coli	1996	1		0
Bacteria	Escherichia coli	1997	3		0
Bacteria	Escherichia coli	1999	2		0
Bacteria	Escherichia coli	2000	2		0
Bacteria	Escherichia coli	2001	3		0
Bacteria	Escherichia coli	2002	1		0
Bacteria	Escherichia coli	2003	2		0
Bacteria	Escherichia coli	2004	4		0
Bacteria	Escherichia coli	2005	9		0
Bacteria	Escherichia coli	2006	8		0
Bacteria	Escherichia coli	2007	6		0
Bacteria	Escherichia coli	2008	3		0
Bacteria	Escherichia coli	2009	5		0
Bacteria	Escherichia coli	2010	6		1
Bacteria	Escherichia coli	2011	3		0
Bacteria	Escherichia coli	2012	6		0
Bacteria	Escherichia coli	2013	8		0
Bacteria	Escherichia coli	2014	14		0
Bacteria	Escherichia coli	2015	20		0
Bacteria	Typhoidal Salmonella	1980	1		0	0
Bacteria	Typhoidal Salmonella	1981	1		0	0
Bacteria	Typhoidal Salmonella	1983	1		0	0
Bacteria	Typhoidal Salmonella	1984	2		0	0
Bacteria	Typhoidal Salmonella	1986	3		0	0
Bacteria	Typhoidal Salmonella	1987	3		0	0
Bacteria	Typhoidal Salmonella	1988	1		0	1
Bacteria	Typhoidal Salmonella	1989	3		0	0
Bacteria	Typhoidal Salmonella	1992	3		0	0
Bacteria	Typhoidal Salmonella	1993	1		0	0
Bacteria	Typhoidal Salmonella	1994	3		0	0
Bacteria	Typhoidal Salmonella	1996	1		0	1
Bacteria	Typhoidal Salmonella	1997	1		0	0
Bacteria	Typhoidal Salmonella	1999	1		0	0
Bacteria	Typhoidal Salmonella	2000	4		0	0
Bacteria	Typhoidal Salmonella	2001	1		0	0
Bacteria	Typhoidal Salmonella	2003	2		0	1
Bacteria	Typhoidal Salmonella	2004	1		0	1
Bacteria	Typhoidal Salmonella	2005	5		0	2
Bacteria	Typhoidal Salmonella	2006	5		0	0
Bacteria	Typhoidal Salmonella	2007	2		0	0
Bacteria	Typhoidal Salmonella	2008	2		0	0
Bacteria	Typhoidal Salmonella	2009	1		0	0
Bacteria	Typhoidal Salmonella	2010	2		1	0
Bacteria	Typhoidal Salmonella	2011	1		0	0
Bacteria	Typhoidal Salmonella	2012	1		0	0
Bacteria	Typhoidal Salmonella	2013	1		0	0
Bacteria	Typhoidal Salmonella	2014	5		0	0
Bacteria	Typhoidal Salmonella	2015	9		0	0
Bacteria	Neisseria meningitidis	1981	1		0	0
Bacteria	Neisseria meningitidis	1983	1		0	0
Bacteria	Neisseria meningitidis	1984	2		0	0
Bacteria	Neisseria meningitidis	1985	2		0	0
Bacteria	Neisseria meningitidis	1986	1		0	0
Bacteria	Neisseria meningitidis	1987	1		0	0
Bacteria	Neisseria meningitidis	1988	1		0	0
Bacteria	Neisseria meningitidis	1989	1		0	0
Bacteria	Neisseria meningitidis	1990	3		0	0
Bacteria	Neisseria meningitidis	1991	1		0	0
Bacteria	Neisseria meningitidis	1992	2		0	0
Bacteria	Neisseria meningitidis	1993	2		0	0
Bacteria	Neisseria meningitidis	1995	1		0	0
Bacteria	Neisseria meningitidis	1997	3		0	0
Bacteria	Neisseria meningitidis	1998	2		0	1
Bacteria	Neisseria meningitidis	1999	1		0	0
Bacteria	Neisseria meningitidis	2000	1		0	1
Bacteria	Neisseria meningitidis	2001	3		0	0
Bacteria	Neisseria meningitidis	2002	3		0	0
Bacteria	Neisseria meningitidis	2004	1		0	0
Bacteria	Neisseria meningitidis	2005	5		0	0
Bacteria	Neisseria meningitidis	2006	3		0	0
Bacteria	Neisseria meningitidis	2007	1		0	0
Bacteria	Neisseria meningitidis	2008	4		0	0
Bacteria	Neisseria meningitidis	2009	3		0	0
Bacteria	Neisseria meningitidis	2010	2		0	0
Bacteria	Neisseria meningitidis	2011	1		0	0
Bacteria	Neisseria meningitidis	2012	1		0	0
Bacteria	Neisseria meningitidis	2013	2		1	0
Bacteria	Neisseria meningitidis	2014	3		0	0
Bacteria	Neisseria meningitidis	2015	3		0	0
Bacteria	Haemophilus spp.	1984	1		0	0
Bacteria	Haemophilus spp.	1985	1		0	0
Bacteria	Haemophilus spp.	1986	1		0	0
Bacteria	Haemophilus spp.	1988	2		0	0
Bacteria	Haemophilus spp.	1990	1		0	0
Bacteria	Haemophilus spp.	1992	1		0	0
Bacteria	Haemophilus spp.	1994	1		0	0
Bacteria	Haemophilus spp.	1996	1		0	0
Bacteria	Haemophilus spp.	1997	2		0	0
Bacteria	Haemophilus spp.	1998	1		0	0
Bacteria	Haemophilus spp.	1999	3		0	0
Bacteria	Haemophilus spp.	2000	1		0	1
Bacteria	Haemophilus spp.	2001	2		0	0
Bacteria	Haemophilus spp.	2002	2		0	0
Bacteria	Haemophilus spp.	2003	1		0	0
Bacteria	Haemophilus spp.	2004	4		0	0
Bacteria	Haemophilus spp.	2005	5		0	0
Bacteria	Haemophilus spp.	2006	4		0	0
Bacteria	Haemophilus spp.	2007	1		0	0
Bacteria	Haemophilus spp.	2008	4		0	0
Bacteria	Haemophilus spp.	2009	3		0	0
Bacteria	Haemophilus spp.	2010	3		1	0
Bacteria	Haemophilus spp.	2011	2		0	0
Bacteria	Haemophilus spp.	2012	2		0	0
Bacteria	Haemophilus spp.	2014	1		0	0
Bacteria	Klebsiella spp.	1985	2
Bacteria	Klebsiella spp.	1986	1
Bacteria	Klebsiella spp.	1987	2
Bacteria	Klebsiella spp.	1988	2
Bacteria	Klebsiella spp.	1989	1
Bacteria	Klebsiella spp.	1991	1
Bacteria	Klebsiella spp.	1992	2
Bacteria	Klebsiella spp.	1993	1
Bacteria	Klebsiella spp.	1994	1
Bacteria	Klebsiella spp.	1996	1
Bacteria	Klebsiella spp.	1999	1
Bacteria	Klebsiella spp.	2000	2
Bacteria	Klebsiella spp.	2001	1
Bacteria	Klebsiella spp.	2002	1
Bacteria	Klebsiella spp.	2003	1
Bacteria	Klebsiella spp.	2004	2
Bacteria	Klebsiella spp.	2005	5
Bacteria	Klebsiella spp.	2006	3
Bacteria	Klebsiella spp.	2007	2
Bacteria	Klebsiella spp.	2008	3
Bacteria	Klebsiella spp.	2009	3
Bacteria	Klebsiella spp.	2010	4
Bacteria	Klebsiella spp.	2011	1
Bacteria	Klebsiella spp.	2012	3
Bacteria	Klebsiella spp.	2013	3
Bacteria	Klebsiella spp.	2014	7
Bacteria	Klebsiella spp.	2015	14
Bacteria	Coxiella burnetii	1990			0	1
Bacteria	Coxiella burnetii	1992			0	1
Bacteria	Coxiella burnetii	1993			0	2
Bacteria	Coxiella burnetii	1995			0	3
Bacteria	Coxiella burnetii	1997			0	1
Bacteria	Coxiella burnetii	1999			0	1
Bacteria	Coxiella burnetii	2000			0	1
Bacteria	Coxiella burnetii	2001			0	1
Bacteria	Coxiella burnetii	2003			0	1
Bacteria	Coxiella burnetii	2004			0	1
Bacteria	Coxiella burnetii	2005			0	1
Bacteria	Coxiella burnetii	2006			0	2
Bacteria	Coxiella burnetii	2008			0	1
Bacteria	Coxiella burnetii	2009			0	1
Bacteria	Coxiella burnetii	2011			0	1
Bacteria	Coxiella burnetii	2013			2	2
Bacteria	Coxiella burnetii	2014			1	2
Bacteria	Rickettsia conorii	1983				2
Bacteria	Rickettsia conorii	1985				2
Bacteria	Rickettsia conorii	1987				1
Bacteria	Rickettsia conorii	1989				1
Bacteria	Rickettsia conorii	1990				1
Bacteria	Rickettsia conorii	1991				2
Bacteria	Rickettsia conorii	1993				1
Bacteria	Rickettsia conorii	1995				3
Bacteria	Rickettsia conorii	1996				1
Bacteria	Rickettsia conorii	1997				1
Bacteria	Rickettsia conorii	1999				1
Bacteria	Rickettsia conorii	2000				1
Bacteria	Rickettsia conorii	2003				1
Bacteria	Rickettsia conorii	2004				1
Bacteria	Rickettsia conorii	2006				1
Bacteria	Rickettsia conorii	2007				1
Bacteria	Rickettsia conorii	2008				1
Bacteria	Rickettsia conorii	2009				5
Bacteria	Rickettsia conorii	2010				1
Bacteria	Rickettsia conorii	2011				4
Bacteria	Rickettsia conorii	2012				1
Bacteria	Rickettsia conorii	2014				1
Bacteria	Rickettsia conorii	2015				2
Bacteria	Klebsiella pneumoniae	1984	2
Bacteria	Klebsiella pneumoniae	1985	1
Bacteria	Klebsiella pneumoniae	1986	1
Bacteria	Klebsiella pneumoniae	1988	1
Bacteria	Klebsiella pneumoniae	1989	1
Bacteria	Klebsiella pneumoniae	1990	1
Bacteria	Klebsiella pneumoniae	1991	1
Bacteria	Klebsiella pneumoniae	1992	1
Bacteria	Klebsiella pneumoniae	1994	1
Bacteria	Klebsiella pneumoniae	1996	1
Bacteria	Klebsiella pneumoniae	1997	2
Bacteria	Klebsiella pneumoniae	1999	1
Bacteria	Klebsiella pneumoniae	2000	1
Bacteria	Klebsiella pneumoniae	2001	3
Bacteria	Klebsiella pneumoniae	2003	1
Bacteria	Klebsiella pneumoniae	2004	1
Bacteria	Klebsiella pneumoniae	2005	4
Bacteria	Klebsiella pneumoniae	2006	3
Bacteria	Klebsiella pneumoniae	2007	2
Bacteria	Klebsiella pneumoniae	2008	1
Bacteria	Klebsiella pneumoniae	2009	2
Bacteria	Klebsiella pneumoniae	2010	1
Bacteria	Klebsiella pneumoniae	2011	3
Bacteria	Klebsiella pneumoniae	2012	1
Bacteria	Klebsiella pneumoniae	2013	6
Bacteria	Klebsiella pneumoniae	2014	9
Bacteria	Klebsiella pneumoniae	2015	9
Bacteria	Streptococcus spp.	1985	1
Bacteria	Streptococcus spp.	1988	2
Bacteria	Streptococcus spp.	1989	1
Bacteria	Streptococcus spp.	1991	1
Bacteria	Streptococcus spp.	1993	1
Bacteria	Streptococcus spp.	1996	1
Bacteria	Streptococcus spp.	1997	3
Bacteria	Streptococcus spp.	1999	1
Bacteria	Streptococcus spp.	2000	2
Bacteria	Streptococcus spp.	2001	1
Bacteria	Streptococcus spp.	2002	2
Bacteria	Streptococcus spp.	2003	1
Bacteria	Streptococcus spp.	2004	3
Bacteria	Streptococcus spp.	2005	4
Bacteria	Streptococcus spp.	2006	4
Bacteria	Streptococcus spp.	2007	4
Bacteria	Streptococcus spp.	2008	3
Bacteria	Streptococcus spp.	2009	2
Bacteria	Streptococcus spp.	2010	4
Bacteria	Streptococcus spp.	2011	3
Bacteria	Streptococcus spp.	2012	2
Bacteria	Streptococcus spp.	2013	1
Bacteria	Streptococcus spp.	2014	4
Bacteria	Streptococcus spp.	2015	3
Bacteria	Enterobacter spp.	1985	1		0	0
Bacteria	Enterobacter spp.	1987	1		0	0
Bacteria	Enterobacter spp.	1989	1		0	0
Bacteria	Enterobacter spp.	1994	1		0	0
Bacteria	Enterobacter spp.	1997	2		0	0
Bacteria	Enterobacter spp.	1999	1		0	0
Bacteria	Enterobacter spp.	2000	2		0	0
Bacteria	Enterobacter spp.	2001	4		0	0
Bacteria	Enterobacter spp.	2002	2		0	0
Bacteria	Enterobacter spp.	2003	0		0	1
Bacteria	Enterobacter spp.	2004	4		0	0
Bacteria	Enterobacter spp.	2005	2		0	0
Bacteria	Enterobacter spp.	2006	4		0	0
Bacteria	Enterobacter spp.	2007	2		0	0
Bacteria	Enterobacter spp.	2009	2		0	0
Bacteria	Enterobacter spp.	2010	2		0	0
Bacteria	Enterobacter spp.	2011	1		0	0
Bacteria	Enterobacter spp.	2013	2		0	0
Bacteria	Enterobacter spp.	2014	4		0	0
Bacteria	Enterobacter spp.	2015	12		1	0
Bacteria	Pseudomonas aeruginosa	1984	2
Bacteria	Pseudomonas aeruginosa	1985	1
Bacteria	Pseudomonas aeruginosa	1988	2
Bacteria	Pseudomonas aeruginosa	1990	1
Bacteria	Pseudomonas aeruginosa	1996	1
Bacteria	Pseudomonas aeruginosa	1997	3
Bacteria	Pseudomonas aeruginosa	2001	2
Bacteria	Pseudomonas aeruginosa	2004	3
Bacteria	Pseudomonas aeruginosa	2005	2
Bacteria	Pseudomonas aeruginosa	2006	5
Bacteria	Pseudomonas aeruginosa	2007	2
Bacteria	Pseudomonas aeruginosa	2008	2
Bacteria	Pseudomonas aeruginosa	2009	2
Bacteria	Pseudomonas aeruginosa	2010	1
Bacteria	Pseudomonas aeruginosa	2011	2
Bacteria	Pseudomonas aeruginosa	2012	2
Bacteria	Pseudomonas aeruginosa	2013	5
Bacteria	Pseudomonas aeruginosa	2014	6
Bacteria	Pseudomonas aeruginosa	2015	8
Bacteria	Staphylococcus, coagulase negative	1982	1
Bacteria	Staphylococcus, coagulase negative	1983	1
Bacteria	Staphylococcus, coagulase negative	1985	1
Bacteria	Staphylococcus, coagulase negative	1987	1
Bacteria	Staphylococcus, coagulase negative	1989	1
Bacteria	Staphylococcus, coagulase negative	1991	1
Bacteria	Staphylococcus, coagulase negative	1993	3
Bacteria	Staphylococcus, coagulase negative	1996	1
Bacteria	Staphylococcus, coagulase negative	1997	1
Bacteria	Staphylococcus, coagulase negative	2000	2
Bacteria	Staphylococcus, coagulase negative	2001	1
Bacteria	Staphylococcus, coagulase negative	2004	2
Bacteria	Staphylococcus, coagulase negative	2005	2
Bacteria	Staphylococcus, coagulase negative	2006	1
Bacteria	Staphylococcus, coagulase negative	2007	3
Bacteria	Staphylococcus, coagulase negative	2008	2
Bacteria	Staphylococcus, coagulase negative	2009	2
Bacteria	Staphylococcus, coagulase negative	2010	1
Bacteria	Staphylococcus, coagulase negative	2012	1
Bacteria	Staphylococcus, coagulase negative	2013	4
Bacteria	Staphylococcus, coagulase negative	2014	4
Bacteria	Staphylococcus, coagulase negative	2015	5
Bacteria	Pseudomonas spp.	1985	2		0
Bacteria	Pseudomonas spp.	1987	1		0
Bacteria	Pseudomonas spp.	1988	1		0
Bacteria	Pseudomonas spp.	1989	1		0
Bacteria	Pseudomonas spp.	1990	1		0
Bacteria	Pseudomonas spp.	1991	1		0
Bacteria	Pseudomonas spp.	1999	1		0
Bacteria	Pseudomonas spp.	2000	1		0
Bacteria	Pseudomonas spp.	2001	1		0
Bacteria	Pseudomonas spp.	2002	1		0
Bacteria	Pseudomonas spp.	2003	1		0
Bacteria	Pseudomonas spp.	2004	3		0
Bacteria	Pseudomonas spp.	2005	2		0
Bacteria	Pseudomonas spp.	2006	3		0
Bacteria	Pseudomonas spp.	2007	1		0
Bacteria	Pseudomonas spp.	2009	3		0
Bacteria	Pseudomonas spp.	2010	3		0
Bacteria	Pseudomonas spp.	2011	2		0
Bacteria	Pseudomonas spp.	2012	2		0
Bacteria	Pseudomonas spp.	2014	2		0
Bacteria	Pseudomonas spp.	2015	4		1
Bacteria	Haemophilus influenzae	1981	1		0
Bacteria	Haemophilus influenzae	1983	1		0
Bacteria	Haemophilus influenzae	1984	1		0
Bacteria	Haemophilus influenzae	1985	1		0
Bacteria	Haemophilus influenzae	1988	1		0
Bacteria	Haemophilus influenzae	1989	1		0
Bacteria	Haemophilus influenzae	1991	1		0
Bacteria	Haemophilus influenzae	1992	2		0
Bacteria	Haemophilus influenzae	1993	1		0
Bacteria	Haemophilus influenzae	1994	1		0
Bacteria	Haemophilus influenzae	1995	1		0
Bacteria	Haemophilus influenzae	1996	1		0
Bacteria	Haemophilus influenzae	1997	1		0
Bacteria	Haemophilus influenzae	1999	1		0
Bacteria	Haemophilus influenzae	2001	1		0
Bacteria	Haemophilus influenzae	2002	1		0
Bacteria	Haemophilus influenzae	2005	1		0
Bacteria	Haemophilus influenzae	2006	1		0
Bacteria	Haemophilus influenzae	2007	2		0
Bacteria	Haemophilus influenzae	2008	2		0
Bacteria	Haemophilus influenzae	2009	2		0
Bacteria	Haemophilus influenzae	2010	2		0
Bacteria	Haemophilus influenzae	2013	4		1
Bacteria	Haemophilus influenzae	2014	3		0
Bacteria	Haemophilus influenzae	2015	2		2
Bacteria	Streptococcus agalactiae	1984	1		0
Bacteria	Streptococcus agalactiae	1988	1		0
Bacteria	Streptococcus agalactiae	1990	1		0
Bacteria	Streptococcus agalactiae	1998	1		0
Bacteria	Streptococcus agalactiae	1999	2		0
Bacteria	Streptococcus agalactiae	2000	1		0
Bacteria	Streptococcus agalactiae	2001	2		0
Bacteria	Streptococcus agalactiae	2003	2		0
Bacteria	Streptococcus agalactiae	2004	1		0
Bacteria	Streptococcus agalactiae	2005	2		0
Bacteria	Streptococcus agalactiae	2006	1		0
Bacteria	Streptococcus agalactiae	2007	3		0
Bacteria	Streptococcus agalactiae	2008	1		0
Bacteria	Streptococcus agalactiae	2009	2		0
Bacteria	Streptococcus agalactiae	2010	1		0
Bacteria	Streptococcus agalactiae	2011	1		0
Bacteria	Streptococcus agalactiae	2012	2		0
Bacteria	Streptococcus agalactiae	2013	2		0
Bacteria	Streptococcus agalactiae	2014	1		0
Bacteria	Streptococcus agalactiae	2015	6		1
Bacteria	Rickettsia typhi	1985				1
Bacteria	Rickettsia typhi	1989				1
Bacteria	Rickettsia typhi	1995				2
Bacteria	Rickettsia typhi	1997				3
Bacteria	Rickettsia typhi	1998				1
Bacteria	Rickettsia typhi	1999				1
Bacteria	Rickettsia typhi	2000				1
Bacteria	Rickettsia typhi	2006				2
Bacteria	Rickettsia typhi	2008				2
Bacteria	Rickettsia typhi	2009				1
Bacteria	Rickettsia typhi	2011				1
Bacteria	Rickettsia typhi	2012				1
Bacteria	Rickettsia typhi	2013				1
Bacteria	Rickettsia typhi	2015				1
Bacteria	Acinetobacter spp.	1985	2		0
Bacteria	Acinetobacter spp.	1993	1		0
Bacteria	Acinetobacter spp.	1997	2		0
Bacteria	Acinetobacter spp.	1999	1		0
Bacteria	Acinetobacter spp.	2004	1		0
Bacteria	Acinetobacter spp.	2005	1		0
Bacteria	Acinetobacter spp.	2006	3		0
Bacteria	Acinetobacter spp.	2007	3		0
Bacteria	Acinetobacter spp.	2010	5		0
Bacteria	Acinetobacter spp.	2011	1		0
Bacteria	Acinetobacter spp.	2012	1		0
Bacteria	Acinetobacter spp.	2013	3		0
Bacteria	Acinetobacter spp.	2014	3		0
Bacteria	Acinetobacter spp.	2015	5		1
Bacteria	Brucella spp.	1996	0	1		0
Bacteria	Brucella spp.	2003	0	0		1
Bacteria	Brucella spp.	2004	1	0		1
Bacteria	Brucella spp.	2005	0	0		1
Bacteria	Brucella spp.	2006	3	0		0
Bacteria	Brucella spp.	2007	0	0		1
Bacteria	Brucella spp.	2009	1	0		0
Bacteria	Brucella spp.	2010	0	0		1
Bacteria	Brucella spp.	2012	0	0		1
Bacteria	Brucella spp.	2013	0	0		2
Bacteria	Brucella spp.	2014	0	0		3
Bacteria	Proteus spp.	1985	2
Bacteria	Proteus spp.	1991	1
Bacteria	Proteus spp.	1997	2
Bacteria	Proteus spp.	2002	1
Bacteria	Proteus spp.	2003	1
Bacteria	Proteus spp.	2004	2
Bacteria	Proteus spp.	2005	3
Bacteria	Proteus spp.	2006	3
Bacteria	Proteus spp.	2007	2
Bacteria	Proteus spp.	2009	1
Bacteria	Proteus spp.	2010	2
Bacteria	Proteus spp.	2011	1
Bacteria	Proteus spp.	2013	1
Bacteria	Proteus spp.	2015	4
Bacteria	Gram-negative bacterium	1988	1		0
Bacteria	Gram-negative bacterium	1993	1		0
Bacteria	Gram-negative bacterium	2000	1		0
Bacteria	Gram-negative bacterium	2001	1		0
Bacteria	Gram-negative bacterium	2005	3		0
Bacteria	Gram-negative bacterium	2008	1		0
Bacteria	Gram-negative bacterium	2009	2		0
Bacteria	Gram-negative bacterium	2010	3		1
Bacteria	Gram-negative bacterium	2013	1		0
Bacteria	Gram-negative bacterium	2015	4		0
Bacteria	Borrelia spp.	1982	1	0		0
Bacteria	Borrelia spp.	1983	2	0		0
Bacteria	Borrelia spp.	1988	1	0		1
Bacteria	Borrelia spp.	1990	0	1		0
Bacteria	Borrelia spp.	1991	1	0		0
Bacteria	Borrelia spp.	1993	0	2		0
Bacteria	Borrelia spp.	1995	0	1		0
Bacteria	Borrelia spp.	1997	1	0		0
Bacteria	Borrelia spp.	1998	1	0		0
Bacteria	Borrelia spp.	2003	1	0		0
Bacteria	Borrelia spp.	2005	2	0		0
Bacteria	Borrelia spp.	2008	1	0		0
Bacteria	Borrelia spp.	2009	1	0		0
Bacteria	Rickettsia felis	2006			0	1
Bacteria	Rickettsia felis	2009			0	1
Bacteria	Rickettsia felis	2010			1	0
Bacteria	Rickettsia felis	2012			1	1
Bacteria	Rickettsia felis	2013			2	0
Bacteria	Rickettsia felis	2014			1	0
Bacteria	Rickettsia felis	2015			1	0
Bacteria	Enterobacter cloacae	1984	1
Bacteria	Enterobacter cloacae	1988	1
Bacteria	Enterobacter cloacae	1990	1
Bacteria	Enterobacter cloacae	1999	1
Bacteria	Enterobacter cloacae	2003	1
Bacteria	Enterobacter cloacae	2004	2
Bacteria	Enterobacter cloacae	2005	3
Bacteria	Enterobacter cloacae	2006	1
Bacteria	Enterobacter cloacae	2007	1
Bacteria	Enterobacter cloacae	2011	2
Bacteria	Enterobacter cloacae	2012	1
Bacteria	Enterobacter cloacae	2013	4
Bacteria	Enterobacter cloacae	2014	5
Bacteria	Enterobacter cloacae	2015	2
Bacteria	Enterococcus spp.	1985	1
Bacteria	Enterococcus spp.	1989	1
Bacteria	Enterococcus spp.	2000	1
Bacteria	Enterococcus spp.	2001	1
Bacteria	Enterococcus spp.	2004	2
Bacteria	Enterococcus spp.	2005	1
Bacteria	Enterococcus spp.	2006	2
Bacteria	Enterococcus spp.	2007	1
Bacteria	Enterococcus spp.	2010	2
Bacteria	Enterococcus spp.	2011	1
Bacteria	Enterococcus spp.	2012	1
Bacteria	Enterococcus spp.	2013	1
Bacteria	Enterococcus spp.	2015	3
Bacteria	Citrobacter spp.	1984	1
Bacteria	Citrobacter spp.	1985	1
Bacteria	Citrobacter spp.	1986	1
Bacteria	Citrobacter spp.	1988	2
Bacteria	Citrobacter spp.	1989	1
Bacteria	Citrobacter spp.	2000	1
Bacteria	Citrobacter spp.	2004	1
Bacteria	Citrobacter spp.	2007	1
Bacteria	Citrobacter spp.	2008	1
Bacteria	Citrobacter spp.	2013	1
Bacteria	Citrobacter spp.	2014	1
Bacteria	Citrobacter spp.	2015	7
Bacteria	Streptococcus pyogenes	1982	1		0
Bacteria	Streptococcus pyogenes	1991	1		0
Bacteria	Streptococcus pyogenes	1996	1		0
Bacteria	Streptococcus pyogenes	1999	2		0
Bacteria	Streptococcus pyogenes	2000	1		0
Bacteria	Streptococcus pyogenes	2004	1		0
Bacteria	Streptococcus pyogenes	2012	1		0
Bacteria	Streptococcus pyogenes	2013	1		0
Bacteria	Streptococcus pyogenes	2014	4		0
Bacteria	Streptococcus pyogenes	2015	4		1
Bacteria	Staphylococcus spp.	1985	1		0
Bacteria	Staphylococcus spp.	1988	1		0
Bacteria	Staphylococcus spp.	2001	2		0
Bacteria	Staphylococcus spp.	2004	1		0
Bacteria	Staphylococcus spp.	2005	1		0
Bacteria	Staphylococcus spp.	2006	3		0
Bacteria	Staphylococcus spp.	2007	2		0
Bacteria	Staphylococcus spp.	2010	1		0
Bacteria	Staphylococcus spp.	2012	1		0
Bacteria	Staphylococcus spp.	2013	1		0
Bacteria	Staphylococcus spp.	2014	2		0
Bacteria	Staphylococcus spp.	2015	2		1
Bacteria	Coliform bacteria	1985	1
Bacteria	Coliform bacteria	1988	1
Bacteria	Coliform bacteria	1989	1
Bacteria	Coliform bacteria	1991	1
Bacteria	Coliform bacteria	1994	2
Bacteria	Coliform bacteria	1999	1
Bacteria	Coliform bacteria	2001	1
Bacteria	Coliform bacteria	2005	1
Bacteria	Coliform bacteria	2008	2
Bacteria	Coliform bacteria	2009	1
Bacteria	Enterococcus faecalis	1982	1
Bacteria	Enterococcus faecalis	1985	1
Bacteria	Enterococcus faecalis	1996	1
Bacteria	Enterococcus faecalis	2004	1
Bacteria	Enterococcus faecalis	2006	2
Bacteria	Enterococcus faecalis	2007	1
Bacteria	Enterococcus faecalis	2008	1
Bacteria	Enterococcus faecalis	2009	1
Bacteria	Enterococcus faecalis	2012	1
Bacteria	Enterococcus faecalis	2014	2
Bacteria	Enterococcus faecalis	2015	3
Bacteria	Borrelia crocidurae	2005	1		0
Bacteria	Borrelia crocidurae	2006	1		0
Bacteria	Borrelia crocidurae	2013	0		1
Bacteria	Borrelia crocidurae	2014	0		1
Bacteria	Leptospira spp.	1986			0	1
Bacteria	Leptospira spp.	1997			0	1
Bacteria	Leptospira spp.	2006			0	2
Bacteria	Leptospira spp.	2007			0	1
Bacteria	Leptospira spp.	2011			0	1
Bacteria	Leptospira spp.	2013			1	1
Bacteria	Leptospira spp.	2014			0	1
Bacteria	Leptospira spp.	2015			0	1
Bacteria	Beta-hemolytic streptococcus	1985	1
Bacteria	Beta-hemolytic streptococcus	1986	1
Bacteria	Beta-hemolytic streptococcus	2005	1
Bacteria	Beta-hemolytic streptococcus	2007	2
Bacteria	Beta-hemolytic streptococcus	2010	2
Bacteria	Beta-hemolytic streptococcus	2013	1
Bacteria	Beta-hemolytic streptococcus	2014	2
Bacteria	Beta-hemolytic streptococcus	2015	1
Bacteria	Proteus mirabilis	1987	1
Bacteria	Proteus mirabilis	1988	1
Bacteria	Proteus mirabilis	2004	1
Bacteria	Proteus mirabilis	2006	1
Bacteria	Proteus mirabilis	2008	1
Bacteria	Proteus mirabilis	2009	2
Bacteria	Proteus mirabilis	2010	1
Bacteria	Proteus mirabilis	2011	1
Bacteria	Proteus mirabilis	2014	2
Bacteria	Proteus mirabilis	2015	3
Bacteria	Gram-positive bacterium	1988	1		0
Bacteria	Gram-positive bacterium	2005	3		0
Bacteria	Gram-positive bacterium	2008	1		0
Bacteria	Gram-positive bacterium	2009	1		0
Bacteria	Gram-positive bacterium	2010	1		1
Bacteria	Acinetobacter baumannii	2005	2
Bacteria	Acinetobacter baumannii	2006	1
Bacteria	Acinetobacter baumannii	2007	2
Bacteria	Acinetobacter baumannii	2012	2
Bacteria	Acinetobacter baumannii	2014	1
Bacteria	Acinetobacter baumannii	2015	2
Bacteria	Shigella spp.	2005	1
Bacteria	Shigella spp.	2007	2
Bacteria	Shigella spp.	2008	1
Bacteria	Shigella spp.	2010	2
Bacteria	Shigella spp.	2011	1
Bacteria	Shigella spp.	2014	2
Bacteria	Shigella spp.	2015	2
Bacteria	Klebsiella oxytoca	1984	1
Bacteria	Klebsiella oxytoca	2007	1
Bacteria	Klebsiella oxytoca	2008	2
Bacteria	Klebsiella oxytoca	2012	1
Bacteria	Klebsiella oxytoca	2013	1
Bacteria	Klebsiella oxytoca	2014	1
Bacteria	Klebsiella oxytoca	2015	3
Bacteria	Streptococcus, viridans Group	1982	1
Bacteria	Streptococcus, viridans Group	1985	2
Bacteria	Streptococcus, viridans Group	2007	1
Bacteria	Streptococcus, viridans Group	2010	1
Bacteria	Streptococcus, viridans Group	2011	1
Bacteria	Streptococcus, viridans Group	2014	1
Bacteria	Streptococcus, viridans Group	2015	1
Bacteria	Streptococcus, group D	2007	1
Bacteria	Streptococcus, group D	2009	1
Bacteria	Streptococcus, group D	2010	1
Bacteria	Streptococcus, group D	2011	1
Bacteria	Streptococcus, group D	2014	1
Bacteria	Gram-negative bacillus	1984	1
Bacteria	Gram-negative bacillus	1999	1
Bacteria	Gram-negative bacillus	2004	1
Bacteria	Gram-negative bacillus	2007	1
Bacteria	Gram-negative bacillus	2008	1
Bacteria	Gram-negative bacillus	2010	1
Bacteria	Gram-negative bacillus	2011	1
Bacteria	Citrobacter freundii	1985	1
Bacteria	Citrobacter freundii	1986	1
Bacteria	Citrobacter freundii	2001	2
Bacteria	Citrobacter freundii	2008	1
Bacteria	Citrobacter freundii	2013	1
Bacteria	Citrobacter freundii	2014	2
Bacteria	Citrobacter freundii	2015	1
Bacteria	Rickettsia, Spotted Fever Group	1986				1
Bacteria	Rickettsia, Spotted Fever Group	2006				1
Bacteria	Morganella morganii	2010	2
Bacteria	Morganella morganii	2012	1
Bacteria	Morganella morganii	2014	2
Bacteria	Morganella morganii	2015	2
Bacteria	Gram-positive bacillus	2010	1
Bacteria	Gram-positive bacillus	2011	1
Bacteria	Gram-positive bacillus	2015	1
Bacteria	Brucella abortus	1995		0		1
Bacteria	Brucella abortus	2001		1		0
Bacteria	Brucella abortus	2013		0		2
Bacteria	Brucella abortus	2015		0		1
Bacteria	Serratia marcescens	1982	1
Bacteria	Serratia marcescens	1983	1
Bacteria	Serratia marcescens	1984	1
Bacteria	Serratia marcescens	2007	1
Bacteria	Serratia marcescens	2014	2
Bacteria	Rickettsia prowazekii	1988				1
Bacteria	Rickettsia prowazekii	1997				2
Bacteria	Rickettsia prowazekii	1998				1
Bacteria	Rickettsia prowazekii	2012				1
Bacteria	Chromobacterium spp.	2005	1
Bacteria	Chromobacterium spp.	2012	1
Bacteria	Borrelia recurrentis	1993	0	2
Bacteria	Borrelia recurrentis	2004	0	1
Bacteria	Borrelia recurrentis	2014	2	0
Bacteria	Serratia spp.	1985	1
Bacteria	Serratia spp.	1999	1
Bacteria	Serratia spp.	2000	1
Bacteria	Serratia spp.	2004	1
Bacteria	Serratia spp.	2014	1
Bacteria	Rickettsia, typhus group	1986				1
Bacteria	Rickettsia, typhus group	2014				1
Bacteria	Rickettsia spp.	1986				1
Bacteria	Rickettsia spp.	2006				1
Bacteria	Rickettsia spp.	2007				1
Bacteria	Rickettsia spp.	2009				1
Bacteria	Listeria monocytogenes	1992	1
Bacteria	Listeria monocytogenes	2007	1
Bacteria	Listeria monocytogenes	2011	2
Bacteria	Listeria monocytogenes	2013	1
Bacteria	Enterobacter aerogenes	1991	1
Bacteria	Enterobacter aerogenes	2000	1
Bacteria	Enterobacter aerogenes	2007	1
Bacteria	Enterobacter aerogenes	2013	1
Bacteria	Enterobacter aerogenes	2014	1
Bacteria	Vibrio cholerae	1983	1
Bacteria	Vibrio cholerae	2001	1
Bacteria	Vibrio cholerae	2010	1
Bacteria	Vibrio cholerae	2011	1
Bacteria	Treponema pallidum	1981				1
Bacteria	Treponema pallidum	1992				1
Bacteria	Burkholderia pseudomallei	2013	1
Bacteria	Burkholderia pseudomallei	2014	1
Bacteria	Burkholderia pseudomallei	2015	1
Bacteria	Yersinia spp.	1981	0			1
Bacteria	Yersinia spp.	2015	2			0
Bacteria	Rickettsia rickettsii	1985			0	1
Bacteria	Rickettsia rickettsii	2010			1	0
Bacteria	Pseudomonas cepacia	1996	1
Bacteria	Pseudomonas cepacia	2010	1
Bacteria	Pseudomonas cepacia	2011	1
Bacteria	Providencia spp.	1985	1
Bacteria	Providencia spp.	2014	1
Bacteria	Providencia spp.	2015	1
Bacteria	Proteus vulgaris	2004	1
Bacteria	Proteus vulgaris	2014	1
Bacteria	Proteus vulgaris	2015	1
Bacteria	Pasteurella multocida	1980	1
Bacteria	Pasteurella multocida	1985	1
Bacteria	Pasteurella multocida	2002	1
Bacteria	Neisseria meningococcus	1987	1
Bacteria	Neisseria meningococcus	1994	1
Bacteria	Neisseria meningococcus	2001	1
Bacteria	Coxiella spp.	2005				1
Bacteria	Coxiella spp.	2008				1
Bacteria	Coxiella spp.	2009				1
Bacteria	Brucella melitensis	1995	0			1
Bacteria	Brucella melitensis	2009	1			0
Bacteria	Brucella melitensis	2015	0			1
Bacteria	Borrelia duttonii	1990	1			0
Bacteria	Borrelia duttonii	1999	0			1
Bacteria	Borrelia duttonii	2013	1			0
Bacteria	Borrelia burgdorferi	2001				1
Bacteria	Borrelia burgdorferi	2006				1
Bacteria	Borrelia burgdorferi	2015				1
Bacteria	Bacillus spp.	1982	1		0
Bacteria	Bacillus spp.	1985	1		0
Bacteria	Bacillus spp.	2015	0		1
Bacteria	Alcaligenes fecalis	1985	2
Bacteria	Alcaligenes fecalis	1996	1
Bacteria	Aeromonas spp.	2004	1
Bacteria	Aeromonas spp.	2010	1
Bacteria	Aeromonas spp.	2011	1
Bacteria	Yersinia pestis	1980	0			1
Bacteria	Yersinia pestis	1986	1			0
Bacteria	Streptococcus, group G	1999	1
Bacteria	Streptococcus, group G	2010	1
Bacteria	Streptococcus mitis	1988	1
Bacteria	Streptococcus mitis	2015	1
Bacteria	Streptococcus constellatus	1984	1
Bacteria	Streptococcus constellatus	1985	1
Bacteria	Stenotrophomonas maltophilia	2012	1
Bacteria	Stenotrophomonas maltophilia	2014	1
Bacteria	Serratia odorifera	2014	2
Bacteria	Rickettsia africae	2004				1
Bacteria	Rickettsia africae	2014				1
Bacteria	Rickettsia aeschlimannii	2012				1
Bacteria	Pseudomonas putida	2004	1
Bacteria	Pseudomonas putida	2006	1
Bacteria	Peptostreptococcus spp.	1985	1
Bacteria	Peptostreptococcus spp.	2010	1
Bacteria	Peptococcus spp.	1985	1
Bacteria	Peptococcus spp.	1988	1
Bacteria	Neisseria spp.	2007	1
Bacteria	Neisseria spp.	2015	1
Bacteria	Kluyvera spp.	2009	1
Bacteria	Kluyvera spp.	2011	1
Bacteria	Gram-positive coccus	1999	1
Bacteria	Gram-negative coccus	1999	1
Bacteria	Diphtheroids spp.	1982	1
Bacteria	Diphtheroids spp.	1985	1
Bacteria	Clostridium spp.	1988	1
Bacteria	Clostridium spp.	2011	1
Bacteria	Clostridium perfringens	1985	1
Bacteria	Clostridium perfringens	2013	1
Bacteria	Citrobacter koseri	2013	1
Bacteria	Citrobacter koseri	2014	1
Bacteria	Chromobacterium violaceum	2008	2
Bacteria	Campylobacter spp.	1986	1
Bacteria	Campylobacter spp.	2006	1
Bacteria	Burkholderia cepacia	2007	2
Bacteria	Bartonella spp.	2013			1
Bacteria	Bartonella quintana	2014			1	1
Bacteria	Alpha-hemolytic streptococcus	1982	1
Bacteria	Alpha-hemolytic streptococcus	1994	1
Bacteria	Aeromonas hydrophila	1998	1
Bacteria	Aeromonas hydrophila	2012	1
Bacteria	Acinetobacter calcoaceticus	1982	1
Bacteria	Yersinia enterocolitica	1997	1
Bacteria	Vibrio spp.	2010	1
Bacteria	Uknown	1995	1
Bacteria	Streptococcus bovis	1987	1
Bacteria	Shigella boydii	1994	1
Bacteria	Serratia rubidaea	2007	1
Bacteria	Serratia liquefaciens	2009	1
Bacteria	Rickettsia sibirica	2004			1
Bacteria	Raoultella planticola	2006	1
Bacteria	Proteus penneri	2004	1
Bacteria	Pantoea spp.	2012	1
Bacteria	Pantoea agglomerans	2014	1
Bacteria	Oligella ureolytica	2007	1
Bacteria	Neisseria flavescens	1984	1
Bacteria	Mycoplasma pneumoniae	2013				1
Bacteria	Mycobacterium spp.	1984	1
Bacteria	Morganella spp.	2011	1
Bacteria	Moraxella spp.	1999	1
Bacteria	Listeria spp.	2006	1
Bacteria	Leuconostoc spp.	2014	1
Bacteria	Leptospira interrogans	2013				1
Bacteria	Legionella spp.	1980				1
Bacteria	Klebsiella pneumoniae ss. rhinoscleromatis	2002	1
Bacteria	Halomonas spp.	2007			1
Bacteria	Haemophilus influenzae type f	2001	1
Bacteria	Haemophilus influenzae type E	2001	1
Bacteria	Haemophilus influenzae type c	2001	1
Bacteria	Haemophilus influenzae type b	2001	1
Bacteria	Gram-positive diplococcus	1992	1
Bacteria	Gram-negative diplococcus	1992	1
Bacteria	Gamma-hemolytic streptococcus	2006	1
Bacteria	Fusobacterium spp.	1985	1
Bacteria	Flavobacterium spp.	1996	1
Bacteria	Family Enterobacteriaceae	2008	1
Bacteria	Escherichia vulneris	2014	1
Bacteria	Enterobacter asburiae	2015	1
Bacteria	Enterobacter agglomerans	1993	1
Bacteria	Elizabethkingia meningoseptica	1991	1
Bacteria	Corynebacterium spp.	2015			1
Bacteria	Corynebacterium diphtheriae	1982	1
Bacteria	Clostridium jejuense	1996	1
Bacteria	Chryseomonas spp.	2004	1
Bacteria	Chlamydia trachomatis	1997				1
Bacteria	Campylobacter fetus	2004	1
Bacteria	Borrelia caucasica	1986	1
Bacteria	Bartonella henselae	2014				1
Bacteria	Bacteroides spp.	1985	1
Bacteria	Bacillus anthracis	2014	1
Bacteria	Arcobacter spp.	1989	1
Bacteria	Anaerobiospirillum succinoproducens	1996	1
Bacteria	Anaerobic spore-forming Gram-positive bacillus	2015	1
Bacteria	Anaerobic bacteria	2004	1
Bacteria	Alpha prime hemolytic streptococcus	2006	1
Bacteria	Alcaligenes spp.	2014	1
Bacteria	Aeromonas sobria	2010	1
Bacteria	Aeromonas salmonicida	2015	1
Bacteria	Aerococcus viridans	2014	1
Bacteria	Actinobacillus spp.	1981	1
Bacteria	Acinetobacter lwoffi	2014	1
Bacteria	Achromobacter xylosoxidans	1985	1
Bacteria	Achromobacter spp.	2005	1
Fungi	Candida spp.	1986
Fungi	Candida spp.	1995
Fungi	Candida spp.	2001
Fungi	Candida spp.	2002
Fungi	Candida spp.	2006
Fungi	Candida spp.	2007
Fungi	Candida spp.	2008
Fungi	Candida spp.	2011
Fungi	Candida spp.	2013
Fungi	Candida spp.	2014
Fungi	Candida spp.	2015
Fungi	Candida albicans	1991
Fungi	Candida albicans	1993
Fungi	Candida albicans	1996
Fungi	Candida albicans	1997
Fungi	Candida albicans	2001
Fungi	Candida albicans	2004
Fungi	Candida albicans	2006
Fungi	Candida albicans	2009
Fungi	Candida albicans	2010
Fungi	Candida albicans	2012
Fungi	Candida albicans	2013
Fungi	Candida albicans	2014
Fungi	Candida albicans	2015
Fungi	Cryptococcus spp.	1985			0
Fungi	Cryptococcus spp.	2001			0
Fungi	Cryptococcus spp.	2011			0
Fungi	Cryptococcus spp.	2012			0
Fungi	Cryptococcus spp.	2014			0
Fungi	Cryptococcus spp.	2015			1
Fungi	Candida parapsilosis	2001
Fungi	Candida parapsilosis	2005
Fungi	Candida parapsilosis	2012
Fungi	Candida parapsilosis	2013
Fungi	Candida parapsilosis	2015
Fungi	Candida tropicalis	2005
Fungi	Candida tropicalis	2012
Fungi	Candida tropicalis	2013
Fungi	Candida tropicalis	2015
Fungi	Candida krusei	2005
Fungi	Candida krusei	2012
Fungi	Candida krusei	2013
Fungi	Candida krusei	2015
Fungi	Candida lusitaniae	2013
Fungi	Aspergillus fumigatus	1996				0
Fungi	Aspergillus fumigatus	2000				1
Fungi	Aspergillus fumigatus	2005				0
Fungi	Penicillium spp.	2015
Fungi	Fungus	2001
Fungi	Fungus	2004
Fungi	Candida dubliniensis	2013
Fungi	Candida ciferrii	2012
Fungi	Candida ciferrii	2014
Fungi	Blastoschizomyces pseudotrichosporon	2012
Fungi	Blastoschizomyces pseudotrichosporon	2015
Fungi	Aspergillus spp.	2006
Fungi	Aspergillus spp.	2015
Fungi	Aspergillus niger	2015
Fungi	Aspergillus flavus	2015
Fungi	Trichosporon spp.	2015
Fungi	Penicillium marneffei	2006
Fungi	Mucor spp.	2006
Fungi	Histoplasma	2006
Fungi	Fusarium	2013
Fungi	Candida globosa	2015
Parasites	Leishmania spp.	1983	0	0	0	1
Parasites	Leishmania spp.	1991	0	0	0	2
Parasites	Leishmania spp.	1992	1	0	0	1
Parasites	Leishmania spp.	1993	1	0	0	0
Parasites	Leishmania spp.	1994	2	0	0	0
Parasites	Leishmania spp.	1996	0	0	0	1
Parasites	Leishmania spp.	1999	1	0	0	1
Parasites	Leishmania spp.	2003	0	0	0	2
Parasites	Leishmania spp.	2006	0	0	1	3
Parasites	Leishmania spp.	2008	2	0	0	0
Parasites	Leishmania spp.	2009	0	0	0	1
Parasites	Leishmania spp.	2011	2	0	0	0
Parasites	Leishmania spp.	2013	1	1	0	0
Parasites	Leishmania spp.	2014	1	0	0	0
Parasites	Leishmania spp.	2015	2	0	1	0
Parasites	Mansonella perstans	2015			2
Parasites	Trypanosoma spp.	1997	0			1
Parasites	Trypanosoma spp.	2002	1			0
Parasites	Trypanosoma spp.	2008	1			0
Parasites	Trypanosoma spp.	2013	0			1
Parasites	Fasciola hepatica	1996				1
Parasites	Fasciola hepatica	1997				1
Parasites	Fasciola hepatica	1999				1
Parasites	Schistosoma spp.	1996			0	1
Parasites	Schistosoma spp.	2014			1	0
Parasites	Schistosoma spp.	2015			0	1
Parasites	Wuchereria bancrofti	2005	0			1
Parasites	Wuchereria bancrofti	2014	1			0
Parasites	Uknown	1986		1		0
Parasites	Uknown	1996		0		1
Parasites	Toxocara spp.	1996				2
Parasites	Taenia spp.	1990	1			0
Parasites	Taenia spp.	1996	0			1
Parasites	Family Trypanosomatidae	1989	1
Parasites	Toxoplasma spp.	1996				1
Parasites	Loa loa	1981		1
Parasites	Intestinal ameba (navigational concept)	1982				1
Parasites	Entamoeba histolytica	2009				1
Parasites	Babesia spp.	2013	1
Viruses	Yellow fever virus	1980	0		0	1
Viruses	Yellow fever virus	1981	0		0	1
Viruses	Yellow fever virus	1983	0		0	2
Viruses	Yellow fever virus	1984	1		1	1
Viruses	Yellow fever virus	1985	0		0	2
Viruses	Yellow fever virus	1986	0		0	3
Viruses	Yellow fever virus	1987	0		0	1
Viruses	Yellow fever virus	1988	0		0	4
Viruses	Yellow fever virus	1989	0		0	2
Viruses	Yellow fever virus	1990	0		0	1
Viruses	Yellow fever virus	1993	0		0	3
Viruses	Yellow fever virus	1994	0		0	3
Viruses	Yellow fever virus	1995	0		0	1
Viruses	Yellow fever virus	1996	0		0	4
Viruses	Yellow fever virus	1998	0		0	4
Viruses	Yellow fever virus	1999	0		0	1
Viruses	Yellow fever virus	2000	0		0	2
Viruses	Yellow fever virus	2004	0		0	2
Viruses	Yellow fever virus	2006	0		0	3
Viruses	Yellow fever virus	2007	0		0	2
Viruses	Yellow fever virus	2008	0		0	3
Viruses	Yellow fever virus	2009	0		0	1
Viruses	Yellow fever virus	2010	0		0	6
Viruses	Yellow fever virus	2011	0		1	4
Viruses	Yellow fever virus	2012	0		0	3
Viruses	Yellow fever virus	2013	0		3	1
Viruses	Yellow fever virus	2014	0		0	5
Viruses	Yellow fever virus	2015	0		0	3
Viruses	Rift Valley fever virus	1980	0		0	3
Viruses	Rift Valley fever virus	1981	0		0	1
Viruses	Rift Valley fever virus	1982	0		0	1
Viruses	Rift Valley fever virus	1983	0		0	1
Viruses	Rift Valley fever virus	1985	0		0	4
Viruses	Rift Valley fever virus	1986	0		0	1
Viruses	Rift Valley fever virus	1987	0		0	6
Viruses	Rift Valley fever virus	1988	0		1	4
Viruses	Rift Valley fever virus	1989	1		0	4
Viruses	Rift Valley fever virus	1991	0		0	3
Viruses	Rift Valley fever virus	1992	0		1	3
Viruses	Rift Valley fever virus	1993	0		0	3
Viruses	Rift Valley fever virus	1994	0		0	3
Viruses	Rift Valley fever virus	1996	0		0	1
Viruses	Rift Valley fever virus	1998	0		0	3
Viruses	Rift Valley fever virus	1999	0		0	1
Viruses	Rift Valley fever virus	2000	0		0	1
Viruses	Rift Valley fever virus	2001	0		0	2
Viruses	Rift Valley fever virus	2002	0		0	1
Viruses	Rift Valley fever virus	2007	0		0	4
Viruses	Rift Valley fever virus	2008	1		0	2
Viruses	Rift Valley fever virus	2009	0		0	2
Viruses	Rift Valley fever virus	2011	0		1	1
Viruses	Rift Valley fever virus	2012	0		0	1
Viruses	Rift Valley fever virus	2013	0		0	2
Viruses	Rift Valley fever virus	2014	0		3	4
Viruses	Rift Valley fever virus	2015	0		3	6
Viruses	Dengue virus	1981			0	1
Viruses	Dengue virus	1983			0	1
Viruses	Dengue virus	1986			0	1
Viruses	Dengue virus	1987			0	3
Viruses	Dengue virus	1988			0	1
Viruses	Dengue virus	1989			0	3
Viruses	Dengue virus	1991			0	1
Viruses	Dengue virus	1994			0	1
Viruses	Dengue virus	1996			0	1
Viruses	Dengue virus	2004			0	1
Viruses	Dengue virus	2005			0	1
Viruses	Dengue virus	2006			0	2
Viruses	Dengue virus	2008			0	3
Viruses	Dengue virus	2009			1	0
Viruses	Dengue virus	2010			0	1
Viruses	Dengue virus	2011			0	5
Viruses	Dengue virus	2012			1	4
Viruses	Dengue virus	2013			2	2
Viruses	Dengue virus	2014			3	8
Viruses	Dengue virus	2015			1	6
Viruses	Ebola virus	1980			0	1	0
Viruses	Ebola virus	1982			0	2	0
Viruses	Ebola virus	1983			0	2	0
Viruses	Ebola virus	1986			0	2	0
Viruses	Ebola virus	1987			0	3	0
Viruses	Ebola virus	1988			0	2	0
Viruses	Ebola virus	1989			0	2	0
Viruses	Ebola virus	1993			0	1	0
Viruses	Ebola virus	1995			2	1	0
Viruses	Ebola virus	1996			0	1	0
Viruses	Ebola virus	1997			1	2	0
Viruses	Ebola virus	1999			1	8	0
Viruses	Ebola virus	2000			0	1	0
Viruses	Ebola virus	2001			1	2	0
Viruses	Ebola virus	2002			1	2	0
Viruses	Ebola virus	2003			0	3	0
Viruses	Ebola virus	2004			0	2	0
Viruses	Ebola virus	2005			1	3	0
Viruses	Ebola virus	2007			0	2	0
Viruses	Ebola virus	2010			0	1	0
Viruses	Ebola virus	2011			1	0	1
Viruses	Ebola virus	2012			1	0	0
Viruses	Ebola virus	2014			8	1	0
Viruses	Ebola virus	2015			7	2	0
Viruses	Chikungunya virus	1981			0	1
Viruses	Chikungunya virus	1983			0	2
Viruses	Chikungunya virus	1985			0	1
Viruses	Chikungunya virus	1987			0	2
Viruses	Chikungunya virus	1988			0	2
Viruses	Chikungunya virus	1989			0	2
Viruses	Chikungunya virus	1991			0	1
Viruses	Chikungunya virus	1994			0	1
Viruses	Chikungunya virus	1999			0	1
Viruses	Chikungunya virus	2000			0	1
Viruses	Chikungunya virus	2006			0	1
Viruses	Chikungunya virus	2007			0	1
Viruses	Chikungunya virus	2008			0	4
Viruses	Chikungunya virus	2009			1	0
Viruses	Chikungunya virus	2010			0	1
Viruses	Chikungunya virus	2011			0	2
Viruses	Chikungunya virus	2012			1	2
Viruses	Chikungunya virus	2013			0	2
Viruses	Chikungunya virus	2014			1	3
Viruses	Chikungunya virus	2015			1	3
Viruses	Lassa virus	1982	1		0	2
Viruses	Lassa virus	1983	0		0	1
Viruses	Lassa virus	1984	0		0	3
Viruses	Lassa virus	1986	0		0	3
Viruses	Lassa virus	1987	0		0	2
Viruses	Lassa virus	1988	0		0	2
Viruses	Lassa virus	1989	0		0	1
Viruses	Lassa virus	1995	0		0	1
Viruses	Lassa virus	1997	0		0	1
Viruses	Lassa virus	1999	0		0	1
Viruses	Lassa virus	2001	0		0	2
Viruses	Lassa virus	2006	0		0	1
Viruses	Lassa virus	2008	0		0	1
Viruses	Lassa virus	2009	0		0	1
Viruses	Lassa virus	2010	0		1	0
Viruses	Lassa virus	2012	1		0	0
Viruses	Lassa virus	2013	0		2	1
Viruses	Lassa virus	2014	0		1	3
Viruses	Lassa virus	2015	0		2	1
Viruses	West Nile virus	1981			0	1
Viruses	West Nile virus	1987			0	4
Viruses	West Nile virus	1988			0	1
Viruses	West Nile virus	1989			0	2
Viruses	West Nile virus	1990			0	1
Viruses	West Nile virus	1991			0	1
Viruses	West Nile virus	1992			0	1
Viruses	West Nile virus	1993			0	1
Viruses	West Nile virus	1994			0	1
Viruses	West Nile virus	1996			0	1
Viruses	West Nile virus	2004			0	1
Viruses	West Nile virus	2005			0	1
Viruses	West Nile virus	2006			0	1
Viruses	West Nile virus	2008			0	1
Viruses	West Nile virus	2010			0	2
Viruses	West Nile virus	2011			0	3
Viruses	West Nile virus	2012			0	1
Viruses	West Nile virus	2014			1	3
Viruses	West Nile virus	2015			0	1
Viruses	Crimean-Congo hemorrhagic fever virus	1982			0	1
Viruses	Crimean-Congo hemorrhagic fever virus	1983			0	2
Viruses	Crimean-Congo hemorrhagic fever virus	1984			0	2
Viruses	Crimean-Congo hemorrhagic fever virus	1985			1	5
Viruses	Crimean-Congo hemorrhagic fever virus	1986			0	1
Viruses	Crimean-Congo hemorrhagic fever virus	1987			0	2
Viruses	Crimean-Congo hemorrhagic fever virus	1988			0	1
Viruses	Crimean-Congo hemorrhagic fever virus	1989			0	2
Viruses	Crimean-Congo hemorrhagic fever virus	1990			0	1
Viruses	Crimean-Congo hemorrhagic fever virus	1991			0	2
Viruses	Crimean-Congo hemorrhagic fever virus	1992			0	1
Viruses	Crimean-Congo hemorrhagic fever virus	1994			0	2
Viruses	Crimean-Congo hemorrhagic fever virus	1996			0	2
Viruses	Crimean-Congo hemorrhagic fever virus	2002			0	1
Viruses	Crimean-Congo hemorrhagic fever virus	2004			0	2
Viruses	Crimean-Congo hemorrhagic fever virus	2014			1	1
Viruses	Crimean-Congo hemorrhagic fever virus	2015			0	1
Viruses	Marburg virus	1982			0	1
Viruses	Marburg virus	1983			0	1
Viruses	Marburg virus	1986			0	1
Viruses	Marburg virus	1987			0	1
Viruses	Marburg virus	1988			0	1
Viruses	Marburg virus	1989			0	1
Viruses	Marburg virus	1993			0	1
Viruses	Marburg virus	1999			1	3
Viruses	Marburg virus	2000			0	1
Viruses	Marburg virus	2002			0	1
Viruses	Marburg virus	2003			0	1
Viruses	Marburg virus	2005			0	2
Viruses	Marburg virus	2006			0	2
Viruses	Marburg virus	2007			1	2
Viruses	Marburg virus	2010			1	0
Viruses	Marburg virus	2011			0	1
Viruses	Marburg virus	2014			0	1
Viruses	Marburg virus	2015			0	1
Viruses	Hepatitis B virus	1983			0	1
Viruses	Hepatitis B virus	1985			0	1
Viruses	Hepatitis B virus	1986			0	1
Viruses	Hepatitis B virus	1987			0	1
Viruses	Hepatitis B virus	1988			0	2
Viruses	Hepatitis B virus	1991			0	2
Viruses	Hepatitis B virus	1993			0	1
Viruses	Hepatitis B virus	2005			0	1
Viruses	Hepatitis B virus	2006			0	1
Viruses	Hepatitis B virus	2008			0	1
Viruses	Hepatitis B virus	2012			0	1
Viruses	Hepatitis B virus	2013			1	1
Viruses	Hepatitis B virus	2014			1	0
Viruses	Hepatitis B virus	2015			1	3
Viruses	Hepatitis C virus	1993			0	1
Viruses	Hepatitis C virus	2005			0	1
Viruses	Hepatitis C virus	2006			0	1
Viruses	Hepatitis C virus	2008			0	1
Viruses	Hepatitis C virus	2010			0	1
Viruses	Hepatitis C virus	2012			0	1
Viruses	Hepatitis C virus	2013			1	3
Viruses	Hepatitis C virus	2014			1	0
Viruses	Hepatitis C virus	2015			1	2
Viruses	Hantaan virus	1986				1
Viruses	Hantaan virus	1987				1
Viruses	Hantaan virus	1989				1
Viruses	Hantaan virus	1992				1
Viruses	Hantaan virus	1993				1
Viruses	Hantaan virus	2000				1
Viruses	Hantaan virus	2010				1
Viruses	Wesselsbron virus	1980			0	1
Viruses	Wesselsbron virus	1987			0	2
Viruses	Wesselsbron virus	1988			0	1
Viruses	Wesselsbron virus	1989			0	2
Viruses	Wesselsbron virus	1990			0	1
Viruses	Wesselsbron virus	2013			1	0
Viruses	Sindbis virus	1981				1
Viruses	Sindbis virus	1983				1
Viruses	Sindbis virus	1985				1
Viruses	Sindbis virus	1987				1
Viruses	Sindbis virus	1988				2
Viruses	Sindbis virus	1989				1
Viruses	Sindbis virus	1991				1
Viruses	Sindbis virus	2006				1
Viruses	Sindbis virus	2014				1
Viruses	Hepatitis A virus	1983			0	1
Viruses	Hepatitis A virus	1986			0	1
Viruses	Hepatitis A virus	1988			0	1
Viruses	Hepatitis A virus	1990			0	1
Viruses	Hepatitis A virus	1998			0	1
Viruses	Hepatitis A virus	1999			0	1
Viruses	Hepatitis A virus	2005			0	1
Viruses	Hepatitis A virus	2008			0	1
Viruses	Hepatitis A virus	2010			0	1
Viruses	Hepatitis A virus	2012			0	1
Viruses	Hepatitis A virus	2013			1	0
Viruses	Sandfly fever Sicilian virus	1987			0	1
Viruses	Sandfly fever Sicilian virus	1992			0	1
Viruses	Sandfly fever Sicilian virus	1993			0	1
Viruses	Sandfly fever Sicilian virus	1994			0	1
Viruses	Sandfly fever Sicilian virus	2014			1	0
Viruses	Sandfly fever Naples virus	1987				1
Viruses	Sandfly fever Naples virus	1988				1
Viruses	Sandfly fever Naples virus	1992				1
Viruses	Sandfly fever Naples virus	1993				1
Viruses	Sandfly fever Naples virus	1994				1
Viruses	Rubella virus	2014				2
Viruses	Rubella virus	2015				3
Viruses	Zika virus	1983			0	1
Viruses	Zika virus	1989			0	2
Viruses	Zika virus	1996			0	1
Viruses	Zika virus	2014			1	0
Viruses	Uganda S virus	1987				1
Viruses	Uganda S virus	1989				1
Viruses	Uganda S virus	1990				1
Viruses	Uganda S virus	1996				1
Viruses	Toscana virus	2013				1
Viruses	Toscana virus	2014				2
Viruses	Toscana virus	2015				1
Viruses	O'nyong-nyong virus	1987	0			1
Viruses	O'nyong-nyong virus	1997	1			0
Viruses	O'nyong-nyong virus	1999	0			2
Viruses	O'nyong-nyong virus	2006	0			1
Viruses	O'nyong-nyong virus	2015	0			1
Viruses	Hepatitis E virus	1994			0	1
Viruses	Hepatitis E virus	1999			0	1
Viruses	Hepatitis E virus	2012			1	0
Viruses	Hepatitis E virus	2013			0	2
Viruses	Hepatitis E virus	2014			1	0
Viruses	Hepatitis E virus	2015			1	0
Viruses	Measles virus	1997				1
Viruses	Measles virus	1999				1
Viruses	Measles virus	2000				1
Viruses	Measles virus	2001				1
Viruses	Measles virus	2002				1
Viruses	Measles virus	2014				1
Viruses	Measles virus	2015				2
Viruses	Semliki Forest Virus	1981				1
Viruses	Semliki Forest Virus	1983				1
Viruses	Semliki Forest Virus	1988				1
Viruses	Semliki Forest Virus	1989				1
Viruses	Genus Cytomegalovirus	1986	0		0	1
Viruses	Genus Cytomegalovirus	2000	1		0	0
Viruses	Genus Cytomegalovirus	2006	0		0	1
Viruses	Genus Cytomegalovirus	2013	0		1	1
Viruses	Genus Cytomegalovirus	2014	1		1	0
Viruses	Epstein Barr virus	1988			0	1
Viruses	Epstein Barr virus	1997			0	2
Viruses	Epstein Barr virus	1999			0	1
Viruses	Epstein Barr virus	2013			0	1
Viruses	Epstein Barr virus	2014			2	0
Viruses	Tick-borne encephalitis virus	1989				1
Viruses	Tick-borne encephalitis virus	2011				1
Viruses	Tick-borne encephalitis virus	2014				1
Viruses	Hepatitis D virus	1991				2
Viruses	Tahyna virus	1987				1
Viruses	Tahyna virus	1989				1
Viruses	Tahyna virus	2006				1
Viruses	Tahyna virus	2010				1
Viruses	Monkeypox virus	1999			0	1
Viruses	Monkeypox virus	2001			0	1
Viruses	Monkeypox virus	2007			0	1
Viruses	Monkeypox virus	2015			1	0
Viruses	Human herpes simplex virus	2006	0		0	1
Viruses	Human herpes simplex virus	2013	0		2	0
Viruses	Human herpes simplex virus	2014	1		0	0
Viruses	Alphavirus	2014			1	0
Viruses	Alphavirus	2015			0	1
Viruses	Adenovirus	2000	1		0	0
Viruses	Adenovirus	2005	0		0	1
Viruses	Adenovirus	2008	0		0	1
Viruses	Adenovirus	2013	0		1	0
Viruses	Saint-Floris virus	2000				1
Viruses	Genus Enterovirus	2008	0		0	1
Viruses	Genus Enterovirus	2013	1		1	0
Viruses	Ganjam virus	1991				1
Viruses	Dugbe virus	1991				1
Viruses	Banzi	1987				1
Viruses	Banzi	1996				1
Viruses	Spondweni virus	1989				1
Viruses	Spondweni virus	2004				1
Viruses	Human herpesvirus 8	2002				1
Viruses	Human herpesvirus 6	1999			0	1
Viruses	Human herpesvirus 6	2013			1	0
Viruses	Germistan virus	1985				1
Viruses	Germistan virus	1987				1
Viruses	Genus Hantavirus	2015				1
Viruses	Bundibugyo ebolavirus	2010				2
Viruses	B19 virus	1999				1
Viruses	B19 virus	2008				1
Viruses	Arbovirus (navigational concept)	1996				1
Viruses	Witwatersrand virus	1987				1
Viruses	Varicella zoster	2014				1
Viruses	Streptococcus, viridans Group	1989	1
Viruses	Sepik Virus	1987				1
Viruses	Saint Louis encephalitis virus	1989				1
Viruses	Rabies virus	2013			1
Viruses	Pongola virus	1987				1
Viruses	Palyam virus	1989				1
Viruses	Orungo virus	1980				1
Viruses	Ntaya virus	1988				1
Viruses	Mumps virus	2013			1
Viruses	Influenza virus A	2005				1
Viruses	Influenza B virus	2005				1
Viruses	Ilesha virus	1989				1
Viruses	Human respiratory syncytial virus	2005				1
Viruses	Human herpes simplex virus type 1	2014			1
Viruses	Human enterovirus	2014	1
Viruses	Human coxsackievirus B3	2005				1
Viruses	Genus Orthobunyavirus	2015				1
Viruses	Genus Flavivirus	1985				1
Viruses	Bwamba virus	2002				1
Viruses	Bunyamwera virus	1989				1

## Sheet: Pathogens reported by country
Country	Pathogen group	Microorganism	Number of articles
Algeria	Bacteria	Streptococcus pneumoniae	1
Algeria	Bacteria	Serratia marcescens	1
Algeria	Bacteria	Rickettsia spp.	1
Algeria	Bacteria	Rickettsia prowazekii	1
Algeria	Bacteria	Rickettsia aeschlimannii	1
Algeria	Bacteria	Escherichia coli	1
Algeria	Bacteria	Enterobacter cloacae	1
Algeria	Bacteria	Coxiella spp.	1
Algeria	Bacteria	Typhoidal Salmonella	2
Algeria	Bacteria	Rickettsia typhi	2
Algeria	Bacteria	Rickettsia felis	2
Algeria	Bacteria	Non Typhoidal Salmonella	2
Algeria	Bacteria	Klebsiella pneumoniae	2
Algeria	Bacteria	Coxiella burnetii	2
Algeria	Bacteria	Rickettsia conorii	4
Algeria	Viruses	Toscana virus	1
Angola	Bacteria	Streptococcus spp.	1
Angola	Bacteria	Streptococcus pneumoniae	1
Angola	Bacteria	Rickettsia conorii	1
Angola	Bacteria	Neisseria meningitidis	1
Angola	Bacteria	Haemophilus spp.	1
Angola	Bacteria	Gram-negative bacillus	1
Angola	Bacteria	Coxiella burnetii	1
Angola	Viruses	Dengue virus	2
Angola	Viruses	Marburg virus	4
Benin	Bacteria	Streptococcus pneumoniae	1
Benin	Bacteria	Staphylococcus, coagulase negative	1
Benin	Bacteria	Staphylococcus aureus	1
Benin	Bacteria	Serratia marcescens	1
Benin	Bacteria	Pseudomonas aeruginosa	1
Benin	Bacteria	Klebsiella pneumoniae	1
Benin	Bacteria	Enterococcus spp.	1
Benin	Bacteria	Enterobacter spp.	1
Benin	Bacteria	Non Typhoidal Salmonella	2
Benin	Bacteria	Escherichia coli	2
Benin	Fungi	Candida albicans	1
Benin	Viruses	Yellow fever virus	1
Benin	Viruses	Lassa virus	1
Botswana	Bacteria	Non Typhoidal Salmonella	1
Botswana	Bacteria	Mycobacterium spp.	1
Botswana	Bacteria	Klebsiella pneumoniae	1
Botswana	Bacteria	Klebsiella oxytoca	1
Botswana	Bacteria	Haemophilus spp.	1
Botswana	Bacteria	Haemophilus influenzae	1
Botswana	Bacteria	Gram-negative bacterium	1
Botswana	Bacteria	Enterococcus spp.	1
Botswana	Bacteria	Enterobacter spp.	1
Botswana	Bacteria	Beta-hemolytic streptococcus	1
Botswana	Bacteria	Streptococcus pneumoniae	2
Botswana	Bacteria	Streptococcus agalactiae	2
Botswana	Bacteria	Staphylococcus aureus	2
Botswana	Bacteria	Klebsiella spp.	2
Botswana	Bacteria	Escherichia coli	2
Botswana	Fungi	Cryptococcus spp.	1
Botswana	Viruses	Rift Valley fever virus	1
Burkina Faso	Bacteria	Streptococcus spp.	1
Burkina Faso	Bacteria	Streptococcus pyogenes	1
Burkina Faso	Bacteria	Shigella spp.	1
Burkina Faso	Bacteria	Pseudomonas spp.	1
Burkina Faso	Bacteria	Proteus mirabilis	1
Burkina Faso	Bacteria	Leuconostoc spp.	1
Burkina Faso	Bacteria	Klebsiella pneumoniae	1
Burkina Faso	Bacteria	Haemophilus spp.	1
Burkina Faso	Bacteria	Haemophilus influenzae	1
Burkina Faso	Bacteria	Gram-positive bacterium	1
Burkina Faso	Bacteria	Gram-negative bacterium	1
Burkina Faso	Bacteria	Enterobacter cloacae	1
Burkina Faso	Bacteria	Aerococcus viridans	1
Burkina Faso	Bacteria	Typhoidal Salmonella	2
Burkina Faso	Bacteria	Streptococcus pneumoniae	2
Burkina Faso	Bacteria	Rickettsia typhi	2
Burkina Faso	Bacteria	Rickettsia conorii	2
Burkina Faso	Bacteria	Escherichia coli	2
Burkina Faso	Bacteria	Coxiella burnetii	2
Burkina Faso	Bacteria	Staphylococcus aureus	3
Burkina Faso	Bacteria	Non Typhoidal Salmonella	3
Burkina Faso	Bacteria	Neisseria meningitidis	4
Burkina Faso	Parasites	Trypanosoma spp.	1
Burkina Faso	Viruses	Rift Valley fever virus	1
Burkina Faso	Viruses	Hepatitis C virus	1
Burkina Faso	Viruses	Crimean-Congo hemorrhagic fever virus	2
Burkina Faso	Viruses	Yellow fever virus	8
Burundi	Bacteria	Non Typhoidal Salmonella	1
Burundi	Bacteria	Leptospira spp.	1
Burundi	Bacteria	Borrelia duttonii	1
Burundi	Bacteria	Rickettsia typhi	2
Burundi	Bacteria	Rickettsia prowazekii	3
Burundi	Viruses	Tahyna virus	1
Burundi	Viruses	O'nyong-nyong virus	1
Burundi	Viruses	Chikungunya virus	1
Cameroon	Bacteria	Streptococcus spp.	1
Cameroon	Bacteria	Streptococcus agalactiae	1
Cameroon	Bacteria	Staphylococcus, coagulase negative	1
Cameroon	Bacteria	Rickettsia conorii	1
Cameroon	Bacteria	Pseudomonas spp.	1
Cameroon	Bacteria	Proteus spp.	1
Cameroon	Bacteria	Mycoplasma pneumoniae	1
Cameroon	Bacteria	Klebsiella spp.	1
Cameroon	Bacteria	Klebsiella pneumoniae	1
Cameroon	Bacteria	Enterobacter spp.	1
Cameroon	Bacteria	Elizabethkingia meningoseptica	1
Cameroon	Bacteria	Citrobacter freundii	1
Cameroon	Bacteria	Typhoidal Salmonella	2
Cameroon	Bacteria	Rickettsia africae	2
Cameroon	Bacteria	Non Typhoidal Salmonella	2
Cameroon	Bacteria	Haemophilus spp.	2
Cameroon	Bacteria	Haemophilus influenzae	2
Cameroon	Bacteria	Escherichia coli	2
Cameroon	Bacteria	Streptococcus pneumoniae	4
Cameroon	Bacteria	Neisseria meningitidis	5
Cameroon	Parasites	Leishmania spp.	1
Cameroon	Viruses	Uganda S virus	1
Cameroon	Viruses	Tahyna virus	1
Cameroon	Viruses	Spondweni virus	1
Cameroon	Viruses	Sindbis virus	1
Cameroon	Viruses	Sepik Virus	1
Cameroon	Viruses	O'nyong-nyong virus	1
Cameroon	Viruses	Lassa virus	1
Cameroon	Viruses	Hepatitis D virus	1
Cameroon	Viruses	Hepatitis C virus	1
Cameroon	Viruses	Hantaan virus	1
Cameroon	Viruses	Crimean-Congo hemorrhagic fever virus	1
Cameroon	Viruses	Chikungunya virus	1
Cameroon	Viruses	Rift Valley fever virus	2
Cameroon	Viruses	Hepatitis B virus	2
Cameroon	Viruses	Ebola virus	2
Cameroon	Viruses	West Nile virus	3
Cameroon	Viruses	Dengue virus	3
Cameroon	Viruses	Yellow fever virus	10
Central African Republic	Bacteria	Typhoidal Salmonella	1
Central African Republic	Bacteria	Streptococcus pneumoniae	1
Central African Republic	Bacteria	Streptococcus agalactiae	1
Central African Republic	Bacteria	Rickettsia rickettsii	1
Central African Republic	Bacteria	Neisseria meningitidis	1
Central African Republic	Bacteria	Haemophilus influenzae	1
Central African Republic	Bacteria	Coxiella burnetii	1
Central African Republic	Bacteria	Rickettsia typhi	2
Central African Republic	Bacteria	Rickettsia conorii	3
Central African Republic	Bacteria	Non Typhoidal Salmonella	3
Central African Republic	Viruses	West Nile virus	1
Central African Republic	Viruses	Saint-Floris virus	1
Central African Republic	Viruses	Monkeypox virus	1
Central African Republic	Viruses	Hantaan virus	1
Central African Republic	Viruses	Crimean-Congo hemorrhagic fever virus	1
Central African Republic	Viruses	Yellow fever virus	3
Central African Republic	Viruses	Rift Valley fever virus	3
Central African Republic	Viruses	Marburg virus	3
Central African Republic	Viruses	Ebola virus	4
Chad	Bacteria	Streptococcus pneumoniae	1
Chad	Bacteria	Neisseria meningitidis	1
Chad	Bacteria	Haemophilus spp.	1
Chad	Bacteria	Coxiella burnetii	2
Chad	Bacteria	Brucella spp.	2
Chad	Parasites	Leishmania spp.	1
Chad	Viruses	Rift Valley fever virus	1
Chad	Viruses	Marburg virus	1
Chad	Viruses	Hantaan virus	1
Chad	Viruses	Ebola virus	1
Chad	Viruses	Yellow fever virus	2
Comoros	Bacteria	Rickettsia typhi	1
Comoros	Bacteria	Rickettsia conorii	1
Comoros	Bacteria	Leptospira spp.	1
Comoros	Bacteria	Coxiella burnetii	1
Comoros	Viruses	Chikungunya virus	1
Congo	Bacteria	Streptococcus spp.	1
Congo	Bacteria	Staphylococcus, coagulase negative	1
Congo	Bacteria	Shigella spp.	1
Congo	Bacteria	Serratia spp.	1
Congo	Bacteria	Pseudomonas spp.	1
Congo	Bacteria	Peptostreptococcus spp.	1
Congo	Bacteria	Peptococcus spp.	1
Congo	Bacteria	Neisseria spp.	1
Congo	Bacteria	Haemophilus spp.	1
Congo	Bacteria	Haemophilus influenzae	1
Congo	Bacteria	Fusobacterium spp.	1
Congo	Bacteria	Clostridium perfringens	1
Congo	Bacteria	Citrobacter spp.	1
Congo	Bacteria	Bacteroides spp.	1
Congo	Bacteria	Alcaligenes fecalis	1
Congo	Bacteria	Achromobacter xylosoxidans	1
Congo	Bacteria	Proteus spp.	2
Congo	Bacteria	Klebsiella pneumoniae	2
Congo	Bacteria	Citrobacter freundii	2
Congo	Bacteria	Acinetobacter spp.	2
Congo	Bacteria	Pseudomonas aeruginosa	3
Congo	Bacteria	Neisseria meningitidis	3
Congo	Bacteria	Klebsiella spp.	3
Congo	Bacteria	Typhoidal Salmonella	4
Congo	Bacteria	Streptococcus pneumoniae	4
Congo	Bacteria	Staphylococcus aureus	5
Congo	Bacteria	Enterobacter spp.	5
Congo	Bacteria	Escherichia coli	6
Congo	Bacteria	Non Typhoidal Salmonella	9
Congo	Viruses	Genus Hantavirus	1
Congo	Viruses	Monkeypox virus	2
Congo	Viruses	Yellow fever virus	4
Congo	Viruses	Marburg virus	9
Congo	Viruses	Ebola virus	19
Côte d'Ivoire	Bacteria	Streptococcus spp.	1
Côte d'Ivoire	Bacteria	Streptococcus agalactiae	1
Côte d'Ivoire	Bacteria	Rickettsia, Spotted Fever Group	1
Côte d'Ivoire	Bacteria	Rickettsia typhi	1
Côte d'Ivoire	Bacteria	Rickettsia conorii	1
Côte d'Ivoire	Bacteria	Proteus spp.	1
Côte d'Ivoire	Bacteria	Proteus mirabilis	1
Côte d'Ivoire	Bacteria	Neisseria meningococcus	1
Côte d'Ivoire	Bacteria	Klebsiella spp.	1
Côte d'Ivoire	Bacteria	Haemophilus spp.	1
Côte d'Ivoire	Bacteria	Haemophilus influenzae type f	1
Côte d'Ivoire	Bacteria	Haemophilus influenzae type E	1
Côte d'Ivoire	Bacteria	Haemophilus influenzae type c	1
Côte d'Ivoire	Bacteria	Haemophilus influenzae type b	1
Côte d'Ivoire	Bacteria	Coxiella burnetii	1
Côte d'Ivoire	Bacteria	Acinetobacter spp.	1
Côte d'Ivoire	Bacteria	Staphylococcus aureus	2
Côte d'Ivoire	Bacteria	Pseudomonas aeruginosa	2
Côte d'Ivoire	Bacteria	Neisseria meningitidis	2
Côte d'Ivoire	Bacteria	Haemophilus influenzae	2
Côte d'Ivoire	Bacteria	Escherichia coli	2
Côte d'Ivoire	Bacteria	Enterobacter cloacae	2
Côte d'Ivoire	Bacteria	Citrobacter spp.	2
Côte d'Ivoire	Bacteria	Non Typhoidal Salmonella	3
Côte d'Ivoire	Bacteria	Enterobacter spp.	3
Côte d'Ivoire	Bacteria	Streptococcus pneumoniae	4
Côte d'Ivoire	Bacteria	Klebsiella pneumoniae	4
Côte d'Ivoire	Parasites	Leishmania spp.	1
Côte d'Ivoire	Viruses	Hepatitis B virus	1
Côte d'Ivoire	Viruses	Hepatitis A virus	1
Côte d'Ivoire	Viruses	Genus Hantavirus	1
Côte d'Ivoire	Viruses	Genus Cytomegalovirus	1
Côte d'Ivoire	Viruses	Lassa virus	2
Côte d'Ivoire	Viruses	Dengue virus	2
Côte d'Ivoire	Viruses	Yellow fever virus	10
Djibouti	Bacteria	Coxiella spp.	1
Djibouti	Bacteria	Chlamydia spp.	1
Djibouti	Bacteria	Brucella spp.	1
Djibouti	Parasites	Toxocara spp.	1
Djibouti	Viruses	Zika virus	1
Djibouti	Viruses	Uganda S virus	1
Djibouti	Viruses	Toscana virus	1
Djibouti	Viruses	Tick-borne encephalitis virus	1
Djibouti	Viruses	Crimean-Congo hemorrhagic fever virus	1
Djibouti	Viruses	Chikungunya virus	1
Djibouti	Viruses	Banzi	1
Djibouti	Viruses	Yellow fever virus	2
Djibouti	Viruses	West Nile virus	2
Djibouti	Viruses	Rift Valley fever virus	2
Djibouti	Viruses	Dengue virus	2
DRC	Bacteria	Typhoidal Salmonella	1
DRC	Bacteria	Streptococcus pneumoniae	1
DRC	Bacteria	Staphylococcus, coagulase negative	1
DRC	Bacteria	Staphylococcus aureus	1
DRC	Bacteria	Rickettsia mooseri	1
DRC	Bacteria	Rickettsia conorii	1
DRC	Bacteria	Pseudomonas spp.	1
DRC	Bacteria	Leptospira spp.	1
DRC	Bacteria	Klebsiella spp.	1
DRC	Bacteria	Haemophilus influenzae	1
DRC	Bacteria	Gram-negative bacterium	1
DRC	Bacteria	Escherichia coli	1
DRC	Bacteria	Enterococcus spp.	1
DRC	Bacteria	Enterobacter spp.	1
DRC	Bacteria	Coxiella burnetii	1
DRC	Bacteria	Citrobacter spp.	1
DRC	Bacteria	Arcobacter spp.	1
DRC	Bacteria	Streptococcus spp.	2
DRC	Bacteria	Non Typhoidal Salmonella	2
DRC	Viruses	Monkeypox virus	1
DRC	Viruses	Lassa virus	1
DRC	Viruses	Hepatitis C virus	1
DRC	Viruses	Crimean-Congo hemorrhagic fever virus	1
DRC	Viruses	Chikungunya virus	1
DRC	Viruses	Arbovirus (navigational concept)	1
DRC	Viruses	Marburg virus	3
DRC	Viruses	Ebola virus	3
Egypt	Bacteria	Treponema pallidum	1
Egypt	Bacteria	Streptococcus, viridans Group	1
Egypt	Bacteria	Streptococcus agalactiae	1
Egypt	Bacteria	Stenotrophomonas maltophilia	1
Egypt	Bacteria	Serratia rubidaea	1
Egypt	Bacteria	Serratia marcescens	1
Egypt	Bacteria	Rickettsia spp.	1
Egypt	Bacteria	Proteus mirabilis	1
Egypt	Bacteria	Pasteurella spp.	1
Egypt	Bacteria	Listeria spp.	1
Egypt	Bacteria	Listeria monocytogenes	1
Egypt	Bacteria	Klebsiella oxytoca	1
Egypt	Bacteria	Haemophilus influenzae	1
Egypt	Bacteria	Gram-positive bacillus	1
Egypt	Bacteria	Gram-negative bacillus	1
Egypt	Bacteria	Enterobacter aerogenes	1
Egypt	Bacteria	Corynebacterium spp.	1
Egypt	Bacteria	Burkholderia cepacia	1
Egypt	Bacteria	Brucella abortus	1
Egypt	Bacteria	Bacillus spp.	1
Egypt	Bacteria	Aerococcus viridans	1
Egypt	Bacteria	Shigella spp.	2
Egypt	Bacteria	Serratia spp.	2
Egypt	Bacteria	Proteus spp.	2
Egypt	Bacteria	Leptospira spp.	2
Egypt	Bacteria	Acinetobacter baumannii	2
Egypt	Bacteria	Typhoidal Salmonella	3
Egypt	Bacteria	Streptococcus spp.	3
Egypt	Bacteria	Rickettsia typhi	3
Egypt	Bacteria	Rickettsia conorii	3
Egypt	Bacteria	Non Typhoidal Salmonella	3
Egypt	Bacteria	Neisseria meningitidis	3
Egypt	Bacteria	Micrococcus spp.	3
Egypt	Bacteria	Haemophilus spp.	3
Egypt	Bacteria	Coxiella burnetii	3
Egypt	Bacteria	Citrobacter spp.	3
Egypt	Bacteria	Beta-hemolytic streptococcus	3
Egypt	Bacteria	Streptococcus pneumoniae	4
Egypt	Bacteria	Staphylococcus spp.	4
Egypt	Bacteria	Pseudomonas aeruginosa	4
Egypt	Bacteria	Enterococcus spp.	4
Egypt	Bacteria	Enterobacter cloacae	4
Egypt	Bacteria	Enterobacter spp.	5
Egypt	Bacteria	Acinetobacter spp.	6
Egypt	Bacteria	Pseudomonas spp.	7
Egypt	Bacteria	Klebsiella pneumoniae	7
Egypt	Bacteria	Staphylococcus, coagulase negative	8
Egypt	Bacteria	Brucella spp.	8
Egypt	Bacteria	Klebsiella spp.	9
Egypt	Bacteria	Staphylococcus aureus	11
Egypt	Bacteria	Escherichia coli	16
Egypt	Fungi	Penicillium marneffei	1
Egypt	Fungi	Mucor spp.	1
Egypt	Fungi	Histoplasma	1
Egypt	Fungi	Candida tropicalis	1
Egypt	Fungi	Candida parapsilosis	1
Egypt	Fungi	Candida krusei	1
Egypt	Fungi	Candida ciferrii	1
Egypt	Fungi	Candida albicans	1
Egypt	Fungi	Aspergillus spp.	1
Egypt	Fungi	Aspergillus fumigatus	1
Egypt	Fungi	Candida spp.	6
Egypt	Parasites	Toxoplasma spp.	1
Egypt	Parasites	Toxocara spp.	1
Egypt	Parasites	Taenia spp.	1
Egypt	Parasites	Intestinal ameba (navigational concept)	1
Egypt	Parasites	Schistosoma spp.	3
Egypt	Parasites	Fasciola hepatica	3
Egypt	Viruses	Influenza virus A	1
Egypt	Viruses	Influenza B virus	1
Egypt	Viruses	Human respiratory syncytial virus	1
Egypt	Viruses	Human herpesvirus 8	1
Egypt	Viruses	Hepatitis D virus	1
Egypt	Viruses	Genus Cytomegalovirus	1
Egypt	Viruses	Adenovirus	1
Egypt	Viruses	Hantaan virus	2
Egypt	Viruses	Epstein Barr virus	2
Egypt	Viruses	West Nile virus	3
Egypt	Viruses	Sandfly fever Sicilian virus	3
Egypt	Viruses	Sandfly fever Naples virus	3
Egypt	Viruses	Hepatitis E virus	3
Egypt	Viruses	Hepatitis A virus	6
Egypt	Viruses	Rift Valley fever virus	7
Egypt	Viruses	Hepatitis C virus	8
Egypt	Viruses	Hepatitis B virus	9
Equatorial Guinea	Viruses	Rift Valley fever virus	1
Equatorial Guinea	Viruses	Marburg virus	1
Equatorial Guinea	Viruses	Lassa virus	1
Equatorial Guinea	Viruses	Hantaan virus	1
Equatorial Guinea	Viruses	Ebola virus	1
Equatorial Guinea	Viruses	Crimean-Congo hemorrhagic fever virus	1
Ethiopia	Bacteria	Shigella spp.	1
Ethiopia	Bacteria	Serratia spp.	1
Ethiopia	Bacteria	Pseudomonas spp.	1
Ethiopia	Bacteria	Proteus mirabilis	1
Ethiopia	Bacteria	Klebsiella pneumoniae	1
Ethiopia	Bacteria	Haemophilus influenzae	1
Ethiopia	Bacteria	Gram-negative bacterium	1
Ethiopia	Bacteria	Enterobacter agglomerans	1
Ethiopia	Bacteria	Brucella spp.	1
Ethiopia	Bacteria	Borrelia burgdorferi	1
Ethiopia	Bacteria	Typhoidal Salmonella	2
Ethiopia	Bacteria	Streptococcus spp.	2
Ethiopia	Bacteria	Staphylococcus spp.	2
Ethiopia	Bacteria	Pseudomonas aeruginosa	2
Ethiopia	Bacteria	Enterobacter spp.	2
Ethiopia	Bacteria	Citrobacter spp.	2
Ethiopia	Bacteria	Neisseria meningitidis	3
Ethiopia	Bacteria	Haemophilus spp.	3
Ethiopia	Bacteria	Acinetobacter spp.	3
Ethiopia	Bacteria	Streptococcus pyogenes	4
Ethiopia	Bacteria	Borrelia spp.	4
Ethiopia	Bacteria	Streptococcus pneumoniae	5
Ethiopia	Bacteria	Klebsiella spp.	5
Ethiopia	Bacteria	Borrelia recurrentis	5
Ethiopia	Bacteria	Staphylococcus, coagulase negative	6
Ethiopia	Bacteria	Non Typhoidal Salmonella	6
Ethiopia	Bacteria	Escherichia coli	6
Ethiopia	Bacteria	Staphylococcus aureus	9
Ethiopia	Parasites	Leishmania spp.	1
Ethiopia	Viruses	Sindbis virus	1
Ethiopia	Viruses	Sandfly fever Sicilian virus	1
Ethiopia	Viruses	Hepatitis E virus	1
Ethiopia	Viruses	Chikungunya virus	1
Ethiopia	Viruses	Yellow fever virus	2
Gabon	Bacteria	Typhoidal Salmonella	1
Gabon	Bacteria	Treponema pallidum	1
Gabon	Bacteria	Streptococcus spp.	1
Gabon	Bacteria	Streptococcus pyogenes	1
Gabon	Bacteria	Staphylococcus, coagulase negative	1
Gabon	Bacteria	Serratia odorifera	1
Gabon	Bacteria	Serratia marcescens	1
Gabon	Bacteria	Pseudomonas aeruginosa	1
Gabon	Bacteria	Neisseria meningitidis	1
Gabon	Bacteria	Morganella morganii	1
Gabon	Bacteria	Klebsiella oxytoca	1
Gabon	Bacteria	Haemophilus influenzae	1
Gabon	Bacteria	Escherichia vulneris	1
Gabon	Bacteria	Enterococcus faecalis	1
Gabon	Bacteria	Enterobacter spp.	1
Gabon	Bacteria	Enterobacter cloacae	1
Gabon	Bacteria	Enterobacter aerogenes	1
Gabon	Bacteria	Citrobacter koseri	1
Gabon	Bacteria	Citrobacter freundii	1
Gabon	Bacteria	Burkholderia pseudomallei	1
Gabon	Bacteria	Beta-hemolytic streptococcus	1
Gabon	Bacteria	Acinetobacter baumannii	1
Gabon	Bacteria	Rickettsia felis	2
Gabon	Bacteria	Leptospira spp.	2
Gabon	Bacteria	Haemophilus spp.	2
Gabon	Bacteria	Escherichia coli	3
Gabon	Bacteria	Streptococcus pneumoniae	4
Gabon	Bacteria	Staphylococcus aureus	4
Gabon	Bacteria	Klebsiella pneumoniae	4
Gabon	Bacteria	Non Typhoidal Salmonella	6
Gabon	Parasites	Mansonella perstans	1
Gabon	Parasites	Entamoeba histolytica	1
Gabon	Parasites	Trypanosoma spp.	2
Gabon	Viruses	Zika virus	1
Gabon	Viruses	Yellow fever virus	1
Gabon	Viruses	West Nile virus	1
Gabon	Viruses	Lassa virus	1
Gabon	Viruses	Hepatitis C virus	1
Gabon	Viruses	Hepatitis B virus	1
Gabon	Viruses	Hantaan virus	1
Gabon	Viruses	Rift Valley fever virus	2
Gabon	Viruses	Chikungunya virus	2
Gabon	Viruses	Dengue virus	3
Gabon	Viruses	Ebola virus	16
Gambia	Bacteria	Typhoidal Salmonella	1
Gambia	Bacteria	Streptococcus, group G	1
Gambia	Bacteria	Streptococcus, group D	1
Gambia	Bacteria	Streptococcus spp.	1
Gambia	Bacteria	Streptococcus pyogenes	1
Gambia	Bacteria	Shigella spp.	1
Gambia	Bacteria	Proteus spp.	1
Gambia	Bacteria	Neisseria spp.	1
Gambia	Bacteria	Moraxella spp.	1
Gambia	Bacteria	Klebsiella spp.	1
Gambia	Bacteria	Haemophilus influenzae	1
Gambia	Bacteria	Enterobacter spp.	1
Gambia	Bacteria	Enterobacter cloacae	1
Gambia	Bacteria	Coxiella burnetii	1
Gambia	Bacteria	Burkholderia cepacia	1
Gambia	Bacteria	Borrelia spp.	1
Gambia	Bacteria	Beta-hemolytic streptococcus	1
Gambia	Bacteria	Acinetobacter spp.	1
Gambia	Bacteria	Streptococcus agalactiae	2
Gambia	Bacteria	Staphylococcus aureus	2
Gambia	Bacteria	Haemophilus spp.	2
Gambia	Bacteria	Escherichia coli	2
Gambia	Bacteria	Non Typhoidal Salmonella	3
Gambia	Bacteria	Neisseria meningitidis	3
Gambia	Bacteria	Streptococcus pneumoniae	6
Gambia	Parasites	Leishmania spp.	1
Gambia	Viruses	Yellow fever virus	1
Gambia	Viruses	Orungo virus	1
Gambia	Viruses	Hepatitis B virus	1
Ghana	Bacteria	Streptococcus agalactiae	1
Ghana	Bacteria	Staphylococcus spp.	1
Ghana	Bacteria	Shigella spp.	1
Ghana	Bacteria	Pantoea spp.	1
Ghana	Bacteria	Morganella morganii	1
Ghana	Bacteria	Klebsiella oxytoca	1
Ghana	Bacteria	Haemophilus influenzae	1
Ghana	Bacteria	Gram-positive bacillus	1
Ghana	Bacteria	Gram-negative bacterium	1
Ghana	Bacteria	Enterococcus spp.	1
Ghana	Bacteria	Enterococcus faecalis	1
Ghana	Bacteria	Enterobacter cloacae	1
Ghana	Bacteria	Enterobacter aerogenes	1
Ghana	Bacteria	Coxiella spp.	1
Ghana	Bacteria	Coxiella burnetii	1
Ghana	Bacteria	Coliform bacteria	1
Ghana	Bacteria	Citrobacter spp.	1
Ghana	Bacteria	Citrobacter koseri	1
Ghana	Bacteria	Citrobacter freundii	1
Ghana	Bacteria	Beta-hemolytic streptococcus	1
Ghana	Bacteria	Aeromonas hydrophila	1
Ghana	Bacteria	Typhoidal Salmonella	2
Ghana	Bacteria	Staphylococcus, coagulase negative	2
Ghana	Bacteria	Pseudomonas aeruginosa	2
Ghana	Bacteria	Proteus spp.	2
Ghana	Bacteria	Klebsiella pneumoniae	2
Ghana	Bacteria	Streptococcus spp.	3
Ghana	Bacteria	Haemophilus spp.	3
Ghana	Bacteria	Pseudomonas spp.	4
Ghana	Bacteria	Neisseria meningitidis	4
Ghana	Bacteria	Enterobacter spp.	4
Ghana	Bacteria	Acinetobacter spp.	4
Ghana	Bacteria	Klebsiella spp.	6
Ghana	Bacteria	Staphylococcus aureus	7
Ghana	Bacteria	Escherichia coli	7
Ghana	Bacteria	Streptococcus pneumoniae	8
Ghana	Bacteria	Non Typhoidal Salmonella	11
Ghana	Fungi	Cryptococcus spp.	1
Ghana	Fungi	Candida spp.	1
Ghana	Viruses	Measles virus	1
Ghana	Viruses	Hepatitis E virus	1
Ghana	Viruses	Hepatitis C virus	1
Ghana	Viruses	Hepatitis B virus	1
Ghana	Viruses	Hepatitis A virus	1
Ghana	Viruses	Lassa virus	2
Ghana	Viruses	Yellow fever virus	4
Guinea	Bacteria	Streptococcus pyogenes	1
Guinea	Bacteria	Streptococcus pneumoniae	1
Guinea	Bacteria	Staphylococcus aureus	1
Guinea	Bacteria	Non Typhoidal Salmonella	1
Guinea	Bacteria	Klebsiella pneumoniae	1
Guinea	Bacteria	Haemophilus spp.	1
Guinea	Bacteria	Escherichia coli	1
Guinea	Bacteria	Enterococcus faecalis	1
Guinea	Bacteria	Enterobacter cloacae	1
Guinea	Viruses	West Nile virus	1
Guinea	Viruses	Tahyna virus	1
Guinea	Viruses	Hantaan virus	1
Guinea	Viruses	Dengue virus	1
Guinea	Viruses	Chikungunya virus	1
Guinea	Viruses	Yellow fever virus	2
Guinea	Viruses	Lassa virus	5
Guinea	Viruses	Ebola virus	5
Kenya	Bacteria	Vibrio spp.	1
Kenya	Bacteria	Treponema pallidum	1
Kenya	Bacteria	Streptococcus, group G	1
Kenya	Bacteria	Staphylococcus spp.	1
Kenya	Bacteria	Serratia spp.	1
Kenya	Bacteria	Rickettsia rickettsii	1
Kenya	Bacteria	Rickettsia felis	1
Kenya	Bacteria	Rickettsia conorii	1
Kenya	Bacteria	Proteus mirabilis	1
Kenya	Bacteria	Pasteurella spp.	1
Kenya	Bacteria	Pasteurella multocida	1
Kenya	Bacteria	Gram-positive bacterium	1
Kenya	Bacteria	Enterobacter cloacae	1
Kenya	Bacteria	Clostridium spp.	1
Kenya	Bacteria	Citrobacter spp.	1
Kenya	Bacteria	Campylobacter spp.	1
Kenya	Bacteria	Burkholderia cepacia	1
Kenya	Bacteria	Beta-hemolytic streptococcus	1
Kenya	Bacteria	Agrobacterium spp.	1
Kenya	Bacteria	Aeromonas sobria	1
Kenya	Bacteria	Vibrio cholerae	2
Kenya	Bacteria	Streptococcus, group D	2
Kenya	Bacteria	Shigella spp.	2
Kenya	Bacteria	Pseudomonas cepacia	2
Kenya	Bacteria	Proteus spp.	2
Kenya	Bacteria	Kluyvera spp.	2
Kenya	Bacteria	Klebsiella pneumoniae	2
Kenya	Bacteria	Haemophilus influenzae	2
Kenya	Bacteria	Gram-positive bacillus	2
Kenya	Bacteria	Gram-negative bacillus	2
Kenya	Bacteria	Streptococcus, viridans Group	3
Kenya	Bacteria	Staphylococcus, coagulase negative	3
Kenya	Bacteria	Neisseria meningitidis	3
Kenya	Bacteria	Gram-negative bacterium	3
Kenya	Bacteria	Enterococcus spp.	3
Kenya	Bacteria	Aeromonas spp.	3
Kenya	Bacteria	Pseudomonas spp.	4
Kenya	Bacteria	Streptococcus agalactiae	5
Kenya	Bacteria	Pseudomonas aeruginosa	5
Kenya	Bacteria	Klebsiella spp.	5
Kenya	Bacteria	Enterobacter spp.	5
Kenya	Bacteria	Acinetobacter spp.	6
Kenya	Bacteria	Typhoidal Salmonella	8
Kenya	Bacteria	Streptococcus spp.	8
Kenya	Bacteria	Haemophilus spp.	8
Kenya	Bacteria	Staphylococcus aureus	9
Kenya	Bacteria	Escherichia coli	9
Kenya	Bacteria	Streptococcus pneumoniae	12
Kenya	Bacteria	Non Typhoidal Salmonella	15
Kenya	Fungi	Candida spp.	2
Kenya	Parasites	Family Trypanosomatidae	1
Kenya	Viruses	Tick-borne encephalitis virus	1
Kenya	Viruses	Sindbis virus	1
Kenya	Viruses	Rubella virus	1
Kenya	Viruses	O'nyong-nyong virus	1
Kenya	Viruses	Marburg virus	1
Kenya	Viruses	Hepatitis E virus	1
Kenya	Viruses	Genus Orthobunyavirus	1
Kenya	Viruses	Ganjam virus	1
Kenya	Viruses	Dugbe virus	1
Kenya	Viruses	Alphavirus	1
Kenya	Viruses	Ebola virus	3
Kenya	Viruses	West Nile virus	4
Kenya	Viruses	Crimean-Congo hemorrhagic fever virus	4
Kenya	Viruses	Yellow fever virus	6
Kenya	Viruses	Dengue virus	7
Kenya	Viruses	Chikungunya virus	7
Kenya	Viruses	Rift Valley fever virus	16
Liberia	Bacteria	Non Typhoidal Salmonella	1
Liberia	Viruses	Rift Valley fever virus	1
Liberia	Viruses	Marburg virus	1
Liberia	Viruses	Crimean-Congo hemorrhagic fever virus	1
Liberia	Viruses	Yellow fever virus	2
Liberia	Viruses	Ebola virus	3
Liberia	Viruses	Lassa virus	4
Libya	Bacteria	Yersinia pestis	1
Libya	Bacteria	Staphylococcus, coagulase negative	1
Libya	Bacteria	Serratia spp.	1
Libya	Bacteria	Serratia marcescens	1
Libya	Bacteria	Serratia liquefaciens	1
Libya	Bacteria	Non Typhoidal Salmonella	1
Libya	Bacteria	Klebsiella spp.	1
Libya	Bacteria	Klebsiella pneumoniae	1
Libya	Bacteria	Gram-positive bacillus	1
Libya	Bacteria	Gram-negative bacillus	1
Libya	Bacteria	Escherichia coli	1
Libya	Bacteria	Enterobacter cloacae	1
Libya	Bacteria	Streptococcus pneumoniae	2
Libya	Bacteria	Staphylococcus aureus	2
Libya	Bacteria	Pseudomonas spp.	2
Libya	Bacteria	Neisseria meningitidis	2
Libya	Bacteria	Haemophilus spp.	2
Libya	Bacteria	Enterobacter spp.	2
Libya	Fungi	Candida albicans	1
Madagascar	Bacteria	Streptococcus pneumoniae	1
Madagascar	Bacteria	Serratia marcescens	1
Madagascar	Bacteria	Rickettsia typhi	1
Madagascar	Bacteria	Rickettsia conorii	1
Madagascar	Bacteria	Neisseria meningitidis	1
Madagascar	Bacteria	Klebsiella pneumoniae	1
Madagascar	Bacteria	Klebsiella oxytoca	1
Madagascar	Bacteria	Haemophilus spp.	1
Madagascar	Bacteria	Enterobacter spp.	1
Madagascar	Bacteria	Enterobacter cloacae	1
Madagascar	Bacteria	Coxiella burnetii	1
Madagascar	Bacteria	Citrobacter spp.	1
Madagascar	Bacteria	Burkholderia pseudomallei	1
Madagascar	Bacteria	Non Typhoidal Salmonella	2
Madagascar	Viruses	Zika virus	1
Madagascar	Viruses	Yellow fever virus	1
Madagascar	Viruses	West Nile virus	1
Madagascar	Viruses	Wesselsbron virus	1
Madagascar	Viruses	Uganda S virus	1
Madagascar	Viruses	Tick-borne encephalitis virus	1
Madagascar	Viruses	Spondweni virus	1
Madagascar	Viruses	Sindbis virus	1
Madagascar	Viruses	Saint Louis encephalitis virus	1
Madagascar	Viruses	Ebola virus	1
Madagascar	Viruses	Crimean-Congo hemorrhagic fever virus	1
Madagascar	Viruses	Bunyamwera virus	1
Madagascar	Viruses	Dengue virus	3
Madagascar	Viruses	Chikungunya virus	3
Madagascar	Viruses	Rift Valley fever virus	9
Malawi	Bacteria	Vibrio cholerae	1
Malawi	Bacteria	Streptococcus, group D	1
Malawi	Bacteria	Streptococcus pyogenes	1
Malawi	Bacteria	Shigella boydii	1
Malawi	Bacteria	Serratia odorifera	1
Malawi	Bacteria	Pseudomonas spp.	1
Malawi	Bacteria	Pseudomonas aeruginosa	1
Malawi	Bacteria	Pantoea agglomerans	1
Malawi	Bacteria	Morganella morganii	1
Malawi	Bacteria	Haemophilus influenzae	1
Malawi	Bacteria	Gram-positive bacterium	1
Malawi	Bacteria	Gram-negative bacillus	1
Malawi	Bacteria	Enterobacter cloacae	1
Malawi	Bacteria	Coliform bacteria	1
Malawi	Bacteria	Burkholderia pseudomallei	1
Malawi	Bacteria	Bacillus spp.	1
Malawi	Bacteria	Acinetobacter spp.	1
Malawi	Bacteria	Acinetobacter lwoffi	1
Malawi	Bacteria	Klebsiella pneumoniae	2
Malawi	Bacteria	Gram-negative bacterium	2
Malawi	Bacteria	Enterobacter spp.	3
Malawi	Bacteria	Typhoidal Salmonella	4
Malawi	Bacteria	Streptococcus spp.	4
Malawi	Bacteria	Neisseria meningitidis	4
Malawi	Bacteria	Klebsiella spp.	4
Malawi	Bacteria	Haemophilus spp.	4
Malawi	Bacteria	Streptococcus agalactiae	5
Malawi	Bacteria	Staphylococcus aureus	6
Malawi	Bacteria	Streptococcus pneumoniae	7
Malawi	Bacteria	Escherichia coli	7
Malawi	Bacteria	Non Typhoidal Salmonella	13
Malawi	Fungi	Fungus	1
Malawi	Fungi	Cryptococcus spp.	3
Malawi	Viruses	Rabies virus	1
Malawi	Viruses	Mumps virus	1
Malawi	Viruses	Human herpesvirus 6	1
Malawi	Viruses	Human herpes simplex virus	1
Malawi	Viruses	Genus Enterovirus	1
Malawi	Viruses	Genus Cytomegalovirus	1
Malawi	Viruses	Chikungunya virus	1
Malawi	Viruses	Adenovirus	1
Mali	Bacteria	Staphylococcus aureus	1
Mali	Bacteria	Rickettsia typhi	1
Mali	Bacteria	Rickettsia felis	1
Mali	Bacteria	Rickettsia conorii	1
Mali	Bacteria	Neisseria meningitidis	1
Mali	Bacteria	Coxiella spp.	1
Mali	Bacteria	Streptococcus pneumoniae	2
Mali	Bacteria	Coxiella burnetii	2
Mali	Bacteria	Non Typhoidal Salmonella	3
Mali	Bacteria	Haemophilus spp.	3
Mali	Viruses	Dengue virus	1
Mali	Viruses	Yellow fever virus	3
Mauritania	Bacteria	Coxiella burnetii	1
Mauritania	Viruses	Hantaan virus	1
Mauritania	Viruses	Crimean-Congo hemorrhagic fever virus	5
Mauritania	Viruses	Rift Valley fever virus	15
Mayotte	Bacteria	Typhoidal Salmonella	1
Mayotte	Bacteria	Non Typhoidal Salmonella	1
Mayotte	Viruses	Chikungunya virus	1
Mayotte	Viruses	Rift Valley fever virus	3
Morocco	Bacteria	Typhoidal Salmonella	1
Morocco	Bacteria	Streptococcus, viridans Group	1
Morocco	Bacteria	Streptococcus mitis	1
Morocco	Bacteria	Serratia spp.	1
Morocco	Bacteria	Rickettsia typhi	1
Morocco	Bacteria	Rickettsia felis	1
Morocco	Bacteria	Ralstonia picketti	1
Morocco	Bacteria	Proteus spp.	1
Morocco	Bacteria	Micrococcus spp.	1
Morocco	Bacteria	Listeria monocytogenes	1
Morocco	Bacteria	Leptospira spp.	1
Morocco	Bacteria	Kluyvera spp.	1
Morocco	Bacteria	Klebsiella spp.	1
Morocco	Bacteria	Gram-positive bacillus	1
Morocco	Bacteria	Gram-negative bacterium	1
Morocco	Bacteria	Enterococcus faecalis	1
Morocco	Bacteria	Citrobacter freundii	1
Morocco	Bacteria	Chryseomonas spp.	1
Morocco	Bacteria	Chromobacterium spp.	1
Morocco	Bacteria	Brucella spp.	1
Morocco	Bacteria	Brucella melitensis	1
Morocco	Bacteria	Borrelia spp.	1
Morocco	Bacteria	Bacillus spp.	1
Morocco	Bacteria	Bacillus anthracis	1
Morocco	Bacteria	Streptococcus pneumoniae	2
Morocco	Bacteria	Streptococcus agalactiae	2
Morocco	Bacteria	Stenotrophomonas maltophilia	2
Morocco	Bacteria	Staphylococcus, coagulase negative	2
Morocco	Bacteria	Proteus mirabilis	2
Morocco	Bacteria	Non Typhoidal Salmonella	2
Morocco	Bacteria	Neisseria meningitidis	2
Morocco	Bacteria	Klebsiella oxytoca	2
Morocco	Bacteria	Enterobacter spp.	2
Morocco	Bacteria	Acinetobacter spp.	2
Morocco	Bacteria	Streptococcus spp.	3
Morocco	Bacteria	Enterococcus spp.	3
Morocco	Bacteria	Enterobacter cloacae	3
Morocco	Bacteria	Acinetobacter baumannii	4
Morocco	Bacteria	Pseudomonas aeruginosa	5
Morocco	Bacteria	Staphylococcus spp.	6
Morocco	Bacteria	Staphylococcus aureus	6
Morocco	Bacteria	Klebsiella pneumoniae	6
Morocco	Bacteria	Escherichia coli	7
Morocco	Bacteria	Rickettsia conorii	8
Morocco	Fungi	Fusarium	1
Morocco	Fungi	Candida tropicalis	1
Morocco	Fungi	Candida krusei	1
Morocco	Fungi	Candida ciferrii	1
Morocco	Fungi	Blastoschizomyces pseudotrichosporon	1
Morocco	Fungi	Aspergillus fumigatus	1
Morocco	Fungi	Candida spp.	2
Morocco	Fungi	Candida parapsilosis	2
Morocco	Fungi	Candida albicans	4
Morocco	Parasites	Leishmania spp.	3
Morocco	Viruses	West Nile virus	1
Morocco	Viruses	Varicella zoster	1
Morocco	Viruses	Genus Enterovirus	1
Morocco	Viruses	Epstein Barr virus	1
Morocco	Viruses	Hepatitis A virus	2
Mozambique	Bacteria	Treponema pallidum	1
Mozambique	Bacteria	Streptococcus, group D	1
Mozambique	Bacteria	Streptococcus pyogenes	1
Mozambique	Bacteria	Shigella spp.	1
Mozambique	Bacteria	Pseudomonas aeruginosa	1
Mozambique	Bacteria	Proteus vulgaris	1
Mozambique	Bacteria	Proteus spp.	1
Mozambique	Bacteria	Morganella morganii	1
Mozambique	Bacteria	Klebsiella pneumoniae	1
Mozambique	Bacteria	Haemophilus influenzae	1
Mozambique	Bacteria	Gram-positive bacterium	1
Mozambique	Bacteria	Enterococcus spp.	1
Mozambique	Bacteria	Citrobacter freundii	1
Mozambique	Bacteria	Acinetobacter baumannii	1
Mozambique	Bacteria	Typhoidal Salmonella	2
Mozambique	Bacteria	Pseudomonas spp.	2
Mozambique	Bacteria	Klebsiella spp.	2
Mozambique	Bacteria	Gram-negative bacterium	2
Mozambique	Bacteria	Enterobacter spp.	2
Mozambique	Bacteria	Streptococcus spp.	3
Mozambique	Bacteria	Streptococcus agalactiae	3
Mozambique	Bacteria	Haemophilus spp.	4
Mozambique	Bacteria	Neisseria meningitidis	5
Mozambique	Bacteria	Escherichia coli	5
Mozambique	Bacteria	Streptococcus pneumoniae	6
Mozambique	Bacteria	Staphylococcus aureus	6
Mozambique	Bacteria	Non Typhoidal Salmonella	6
Mozambique	Viruses	Rift Valley fever virus	1
Mozambique	Viruses	Dengue virus	1
Mozambique	Viruses	Chikungunya virus	1
Namibia	Bacteria	Yersinia pestis	1
Namibia	Bacteria	Rickettsia, typhus group	1
Namibia	Bacteria	Rickettsia spp.	1
Namibia	Bacteria	Rickettsia africae	1
Namibia	Bacteria	Leptospira spp.	1
Namibia	Bacteria	Coxiella burnetii	1
Namibia	Bacteria	Bartonella henselae	1
Namibia	Viruses	Sindbis virus	1
Namibia	Viruses	Rift Valley fever virus	1
Namibia	Viruses	Hepatitis B virus	1
Namibia	Viruses	Germistan virus	1
Namibia	Viruses	Genus Flavivirus	1
Namibia	Viruses	Dengue virus	1
Namibia	Viruses	Chikungunya virus	1
Niger	Bacteria	Typhoidal Salmonella	1
Niger	Bacteria	Haemophilus spp.	1
Niger	Bacteria	Haemophilus influenzae	1
Niger	Bacteria	Streptococcus pneumoniae	2
Niger	Bacteria	Neisseria meningitidis	2
Nigeria	Bacteria	Yersinia spp.	1
Nigeria	Bacteria	Streptococcus, viridans Group	1
Nigeria	Bacteria	Shigella flexneri	1
Nigeria	Bacteria	Pantoea spp.	1
Nigeria	Bacteria	Neisseria meningococcus	1
Nigeria	Bacteria	Morganella spp.	1
Nigeria	Bacteria	Leptospira interrogans	1
Nigeria	Bacteria	Klebsiella pneumoniae ss. rhinoscleromatis	1
Nigeria	Bacteria	Gram-positive diplococcus	1
Nigeria	Bacteria	Gram-positive coccus	1
Nigeria	Bacteria	Gram-negative diplococcus	1
Nigeria	Bacteria	Gram-negative coccus	1
Nigeria	Bacteria	Gram-negative bacillus	1
Nigeria	Bacteria	Flavobacterium spp.	1
Nigeria	Bacteria	Family Enterobacteriaceae	1
Nigeria	Bacteria	Enterobacter cloacae	1
Nigeria	Bacteria	Coxiella burnetii	1
Nigeria	Bacteria	Clostridium spp.	1
Nigeria	Bacteria	Chryseomonas spp.	1
Nigeria	Bacteria	Chromobacterium violaceum	1
Nigeria	Bacteria	Chromobacterium spp.	1
Nigeria	Bacteria	Burkholderia cepacia	1
Nigeria	Bacteria	Brucella spp.	1
Nigeria	Bacteria	Brucella abortus	1
Nigeria	Bacteria	Beta-hemolytic streptococcus	1
Nigeria	Bacteria	Bacillus spp.	1
Nigeria	Bacteria	Anaerobic spore-forming Gram-positive bacillus	1
Nigeria	Bacteria	Alpha prime hemolytic streptococcus	1
Nigeria	Bacteria	Alcaligenes spp.	1
Nigeria	Bacteria	Alcaligenes fecalis	1
Nigeria	Bacteria	Shigella spp.	2
Nigeria	Bacteria	Proteus vulgaris	2
Nigeria	Bacteria	Enterobacter aerogenes	2
Nigeria	Bacteria	Diphtheroids spp.	2
Nigeria	Bacteria	Citrobacter freundii	2
Nigeria	Bacteria	Alpha-hemolytic streptococcus	2
Nigeria	Bacteria	Streptococcus agalactiae	3
Nigeria	Bacteria	Providencia spp.	3
Nigeria	Bacteria	Klebsiella oxytoca	3
Nigeria	Bacteria	Gram-negative bacterium	3
Nigeria	Bacteria	Streptococcus pyogenes	4
Nigeria	Bacteria	Enterococcus spp.	5
Nigeria	Bacteria	Enterococcus faecalis	6
Nigeria	Bacteria	Citrobacter spp.	6
Nigeria	Bacteria	Acinetobacter spp.	6
Nigeria	Bacteria	Staphylococcus spp.	7
Nigeria	Bacteria	Enterobacter spp.	7
Nigeria	Bacteria	Proteus mirabilis	8
Nigeria	Bacteria	Staphylococcus, coagulase negative	9
Nigeria	Bacteria	Haemophilus spp.	9
Nigeria	Bacteria	Streptococcus spp.	10
Nigeria	Bacteria	Pseudomonas spp.	10
Nigeria	Bacteria	Proteus spp.	10
Nigeria	Bacteria	Neisseria meningitidis	11
Nigeria	Bacteria	Klebsiella pneumoniae	11
Nigeria	Bacteria	Coliform bacteria	11
Nigeria	Bacteria	Haemophilus influenzae	12
Nigeria	Bacteria	Typhoidal Salmonella	14
Nigeria	Bacteria	Pseudomonas aeruginosa	16
Nigeria	Bacteria	Streptococcus pneumoniae	18
Nigeria	Bacteria	Klebsiella spp.	24
Nigeria	Bacteria	Non Typhoidal Salmonella	27
Nigeria	Bacteria	Escherichia coli	28
Nigeria	Bacteria	Staphylococcus aureus	39
Nigeria	Fungi	Penicillium spp.	1
Nigeria	Fungi	Aspergillus niger	1
Nigeria	Fungi	Aspergillus flavus	1
Nigeria	Fungi	Candida spp.	2
Nigeria	Parasites	Wuchereria bancrofti	1
Nigeria	Parasites	Loa loa	1
Nigeria	Viruses	Zika virus	1
Nigeria	Viruses	Wesselsbron virus	1
Nigeria	Viruses	Uganda S virus	1
Nigeria	Viruses	Marburg virus	1
Nigeria	Viruses	Hepatitis B virus	1
Nigeria	Viruses	Hantaan virus	1
Nigeria	Viruses	Ebola virus	1
Nigeria	Viruses	West Nile virus	2
Nigeria	Viruses	Sindbis virus	2
Nigeria	Viruses	Semliki Forest Virus	2
Nigeria	Viruses	Rubella virus	2
Nigeria	Viruses	Crimean-Congo hemorrhagic fever virus	2
Nigeria	Viruses	Chikungunya virus	2
Nigeria	Viruses	Rift Valley fever virus	3
Nigeria	Viruses	Measles virus	3
Nigeria	Viruses	Yellow fever virus	6
Nigeria	Viruses	Dengue virus	6
Nigeria	Viruses	Lassa virus	13
Rwanda	Bacteria	Staphylococcus, coagulase negative	1
Rwanda	Bacteria	Pseudomonas spp.	1
Rwanda	Bacteria	Proteus spp.	1
Rwanda	Bacteria	Klebsiella spp.	1
Rwanda	Bacteria	Haemophilus spp.	1
Rwanda	Bacteria	Haemophilus influenzae	1
Rwanda	Bacteria	Escherichia coli	1
Rwanda	Bacteria	Enterobacter spp.	1
Rwanda	Bacteria	Borrelia caucasica	1
Rwanda	Bacteria	Acinetobacter spp.	1
Rwanda	Bacteria	Typhoidal Salmonella	2
Rwanda	Bacteria	Staphylococcus aureus	2
Rwanda	Bacteria	Neisseria meningitidis	2
Rwanda	Bacteria	Non Typhoidal Salmonella	3
Rwanda	Bacteria	Streptococcus pneumoniae	4
Rwanda	Viruses	Hepatitis C virus	1
Rwanda	Viruses	Hepatitis B virus	1
Senegal	Bacteria	Staphylococcus, coagulase negative	1
Senegal	Bacteria	Staphylococcus spp.	1
Senegal	Bacteria	Pseudomonas spp.	1
Senegal	Bacteria	Mycoplasma pneumoniae	1
Senegal	Bacteria	Klebsiella spp.	1
Senegal	Bacteria	Klebsiella pneumoniae	1
Senegal	Bacteria	Gram-positive bacterium	1
Senegal	Bacteria	Escherichia coli	1
Senegal	Bacteria	Enterococcus spp.	1
Senegal	Bacteria	Enterobacter cloacae	1
Senegal	Bacteria	Enterobacter aerogenes	1
Senegal	Bacteria	Coliform bacteria	1
Senegal	Bacteria	Chlamydophila pneumoniae	1
Senegal	Bacteria	Chlamydia trachomatis	1
Senegal	Bacteria	Bartonella spp.	1
Senegal	Bacteria	Bartonella quintana	1
Senegal	Bacteria	Achromobacter spp.	1
Senegal	Bacteria	Streptococcus agalactiae	2
Senegal	Bacteria	Pseudomonas aeruginosa	2
Senegal	Bacteria	Haemophilus spp.	2
Senegal	Bacteria	Streptococcus spp.	3
Senegal	Bacteria	Rickettsia felis	3
Senegal	Bacteria	Enterobacter spp.	3
Senegal	Bacteria	Coxiella burnetii	3
Senegal	Bacteria	Borrelia spp.	3
Senegal	Bacteria	Staphylococcus aureus	4
Senegal	Bacteria	Neisseria meningitidis	4
Senegal	Bacteria	Borrelia crocidurae	4
Senegal	Bacteria	Typhoidal Salmonella	5
Senegal	Bacteria	Non Typhoidal Salmonella	5
Senegal	Bacteria	Streptococcus pneumoniae	7
Senegal	Fungi	Candida albicans	1
Senegal	Parasites	Mansonella perstans	1
Senegal	Viruses	Genus Enterovirus	1
Senegal	Viruses	Ebola virus	1
Senegal	Viruses	Dengue virus	1
Senegal	Viruses	B19 virus	1
Senegal	Viruses	Adenovirus	1
Senegal	Viruses	Crimean-Congo hemorrhagic fever virus	2
Senegal	Viruses	Chikungunya virus	2
Senegal	Viruses	Rift Valley fever virus	3
Senegal	Viruses	Yellow fever virus	12
Sierra Leone	Bacteria	Rickettsia, typhus group	1
Sierra Leone	Bacteria	Rickettsia, Spotted Fever Group	1
Sierra Leone	Parasites	Leishmania spp.	1
Sierra Leone	Viruses	West Nile virus	1
Sierra Leone	Viruses	Rift Valley fever virus	1
Sierra Leone	Viruses	Marburg virus	1
Sierra Leone	Viruses	Dengue virus	1
Sierra Leone	Viruses	Chikungunya virus	1
Sierra Leone	Viruses	Yellow fever virus	2
Sierra Leone	Viruses	Lassa virus	9
Sierra Leone	Viruses	Ebola virus	10
Somalia	Bacteria	Rickettsia prowazekii	1
Somalia	Bacteria	Rickettsia conorii	1
Somalia	Bacteria	Mycoplasma pneumoniae	1
Somalia	Bacteria	Coxiella burnetii	1
Somalia	Bacteria	Borrelia spp.	1
Somalia	Parasites	Leishmania spp.	1
Somalia	Viruses	Rift Valley fever virus	1
Somalia	Viruses	Measles virus	1
Somalia	Viruses	Human herpesvirus 6	1
Somalia	Viruses	Hepatitis E virus	1
Somalia	Viruses	Epstein Barr virus	1
Somalia	Viruses	B19 virus	1
Somalia	Viruses	Dengue virus	2
South Africa	Bacteria	Yersinia spp.	1
South Africa	Bacteria	Vibrio cholerae	1
South Africa	Bacteria	Streptococcus sanguis	1
South Africa	Bacteria	Streptococcus salivarius	1
South Africa	Bacteria	Streptococcus mutans	1
South Africa	Bacteria	Streptococcus mitis	1
South Africa	Bacteria	Streptococcus bovis	1
South Africa	Bacteria	Stenotrophomonas maltophilia	1
South Africa	Bacteria	Staphylococcus spp.	1
South Africa	Bacteria	Sphingomonas paucimobilis	1
South Africa	Bacteria	Shigella spp.	1
South Africa	Bacteria	Serratia spp.	1
South Africa	Bacteria	Rickettsia spp.	1
South Africa	Bacteria	Rickettsia sibirica	1
South Africa	Bacteria	Pseudomonas cepacia	1
South Africa	Bacteria	Providencia spp.	1
South Africa	Bacteria	Peptococcus spp.	1
South Africa	Bacteria	Nocardia spp.	1
South Africa	Bacteria	Neisseria spp.	1
South Africa	Bacteria	Neisseria meningococcus	1
South Africa	Bacteria	Neisseria flavescens	1
South Africa	Bacteria	Mycobacterium spp.	1
South Africa	Bacteria	Morganella spp.	1
South Africa	Bacteria	Micrococcus spp.	1
South Africa	Bacteria	Listeria spp.	1
South Africa	Bacteria	Listeria monocytogenes	1
South Africa	Bacteria	Legionella spp.	1
South Africa	Bacteria	Klebsiella oxytoca	1
South Africa	Bacteria	Granulicatella adiacens	1
South Africa	Bacteria	Gram-negative bacillus	1
South Africa	Bacteria	Flavobacterium spp.	1
South Africa	Bacteria	Enterobacter asburiae	1
South Africa	Bacteria	Eikenella corrodens	1
South Africa	Bacteria	Diphtheroids spp.	1
South Africa	Bacteria	Corynebacterium spp.	1
South Africa	Bacteria	Corynebacterium diphtheriae	1
South Africa	Bacteria	Clostridium spp.	1
South Africa	Bacteria	Clostridium jejuense	1
South Africa	Bacteria	Chromobacterium violaceum	1
South Africa	Bacteria	Campylobacter jejuni	1
South Africa	Bacteria	Brucella melitensis	1
South Africa	Bacteria	Brucella abortus	1
South Africa	Bacteria	Borrelia spp.	1
South Africa	Bacteria	Bacteroides spp.	1
South Africa	Bacteria	Bacilli spp.	1
South Africa	Bacteria	Anaerobiospirillum succinoproducens	1
South Africa	Bacteria	Alpha prime hemolytic streptococcus	1
South Africa	Bacteria	Alcaligenes fecalis	1
South Africa	Bacteria	Aeromonas hydrophila	1
South Africa	Bacteria	Actinobacillus spp.	1
South Africa	Bacteria	Acinetobacter calcoaceticus	1
South Africa	Bacteria	Proteus spp.	2
South Africa	Bacteria	Pasteurella multocida	2
South Africa	Bacteria	Enterococcus faecium	2
South Africa	Bacteria	Citrobacter spp.	2
South Africa	Bacteria	Campylobacter spp.	2
South Africa	Bacteria	Alpha-hemolytic streptococcus	2
South Africa	Bacteria	Streptococcus spp.	3
South Africa	Bacteria	Streptococcus constellatus	3
South Africa	Bacteria	Pseudomonas spp.	3
South Africa	Bacteria	Proteus mirabilis	3
South Africa	Bacteria	Beta-hemolytic streptococcus	3
South Africa	Bacteria	Bacillus spp.	3
South Africa	Bacteria	Streptococcus, viridans Group	4
South Africa	Bacteria	Streptococcus pyogenes	4
South Africa	Bacteria	Rickettsia conorii	5
South Africa	Bacteria	Enterobacter cloacae	5
South Africa	Bacteria	Gram-negative bacterium	6
South Africa	Bacteria	Typhoidal Salmonella	7
South Africa	Bacteria	Haemophilus influenzae	7
South Africa	Bacteria	Gram-positive bacterium	7
South Africa	Bacteria	Enterococcus spp.	7
South Africa	Bacteria	Acinetobacter spp.	7
South Africa	Bacteria	Serratia marcescens	8
South Africa	Bacteria	Haemophilus spp.	8
South Africa	Bacteria	Streptococcus agalactiae	9
South Africa	Bacteria	Enterococcus faecalis	9
South Africa	Bacteria	Acinetobacter baumannii	9
South Africa	Bacteria	Klebsiella spp.	10
South Africa	Bacteria	Enterobacter spp.	11
South Africa	Bacteria	Staphylococcus, coagulase negative	12
South Africa	Bacteria	Neisseria meningitidis	13
South Africa	Bacteria	Pseudomonas aeruginosa	14
South Africa	Bacteria	Non Typhoidal Salmonella	15
South Africa	Bacteria	Klebsiella pneumoniae	15
South Africa	Bacteria	Escherichia coli	18
South Africa	Bacteria	Streptococcus pneumoniae	23
South Africa	Bacteria	Staphylococcus aureus	28
South Africa	Fungi	Trichosporon spp.	1
South Africa	Fungi	Fungus	1
South Africa	Fungi	Candida lusitaniae	1
South Africa	Fungi	Candida globosa	1
South Africa	Fungi	Candida dubliniensis	1
South Africa	Fungi	Aspergillus spp.	1
South Africa	Fungi	Candida tropicalis	2
South Africa	Fungi	Candida krusei	2
South Africa	Fungi	Cryptococcus spp.	3
South Africa	Fungi	Candida parapsilosis	4
South Africa	Fungi	Candida spp.	7
South Africa	Fungi	Candida albicans	7
South Africa	Parasites	Taenia spp.	1
South Africa	Viruses	Witwatersrand virus	1
South Africa	Viruses	Streptococcus, viridans Group	1
South Africa	Viruses	Pongola virus	1
South Africa	Viruses	Palyam virus	1
South Africa	Viruses	Human herpes simplex virus type 1	1
South Africa	Viruses	Human enterovirus	1
South Africa	Viruses	Hepatitis A virus	1
South Africa	Viruses	Germistan virus	1
South Africa	Viruses	Genus Cytomegalovirus	1
South Africa	Viruses	Dengue virus	1
South Africa	Viruses	Chikungunya virus	1
South Africa	Viruses	Banzi	1
South Africa	Viruses	Adenovirus	1
South Africa	Viruses	West Nile virus	2
South Africa	Viruses	Sindbis virus	2
South Africa	Viruses	Wesselsbron virus	3
South Africa	Viruses	Rift Valley fever virus	6
South Africa	Viruses	Crimean-Congo hemorrhagic fever virus	10
South Sudan	Bacteria	Rickettsia typhi	1
South Sudan	Bacteria	Borrelia spp.	1
South Sudan	Parasites	Babesia spp.	1
South Sudan	Viruses	West Nile virus	1
South Sudan	Viruses	Wesselsbron virus	1
South Sudan	Viruses	Sindbis virus	1
South Sudan	Viruses	Semliki Forest Virus	1
South Sudan	Viruses	Sandfly fever Naples virus	1
South Sudan	Viruses	Rift Valley fever virus	1
South Sudan	Viruses	Ntaya virus	1
South Sudan	Viruses	Hepatitis B virus	1
South Sudan	Viruses	Chikungunya virus	1
South Sudan	Viruses	Yellow fever virus	2
South Sudan	Viruses	Ebola virus	2
Sudan	Bacteria	Typhoidal Salmonella	1
Sudan	Bacteria	Staphylococcus, coagulase negative	1
Sudan	Bacteria	Staphylococcus aureus	1
Sudan	Bacteria	Pseudomonas spp.	1
Sudan	Bacteria	Listeria monocytogenes	1
Sudan	Bacteria	Haemophilus influenzae	1
Sudan	Bacteria	Escherichia coli	1
Sudan	Bacteria	Coxiella burnetii	1
Sudan	Bacteria	Clostridium perfringens	1
Sudan	Bacteria	Non Typhoidal Salmonella	2
Sudan	Bacteria	Enterobacter cloacae	2
Sudan	Bacteria	Neisseria meningitidis	3
Sudan	Bacteria	Haemophilus spp.	3
Sudan	Bacteria	Streptococcus pneumoniae	4
Sudan	Parasites	Leishmania spp.	7
Sudan	Viruses	Sandfly fever Sicilian virus	1
Sudan	Viruses	Sandfly fever Naples virus	1
Sudan	Viruses	Human herpes simplex virus	1
Sudan	Viruses	Hepatitis E virus	1
Sudan	Viruses	Ebola virus	1
Sudan	Viruses	Crimean-Congo hemorrhagic fever virus	1
Sudan	Viruses	West Nile virus	2
Sudan	Viruses	Chikungunya virus	2
Sudan	Viruses	Rift Valley fever virus	3
Sudan	Viruses	Measles virus	3
Sudan	Viruses	Yellow fever virus	9
Sudan	Viruses	Dengue virus	11
Swaziland	Bacteria	Streptococcus pneumoniae	1
Swaziland	Bacteria	Neisseria meningitidis	1
Swaziland	Bacteria	Haemophilus spp.	1
Tanzania	Bacteria	Staphylococcus spp.	1
Tanzania	Bacteria	Sphingomonas paucimobilis	1
Tanzania	Bacteria	Serratia marcescens	1
Tanzania	Bacteria	Rickettsia spp.	1
Tanzania	Bacteria	Proteus mirabilis	1
Tanzania	Bacteria	Pantoea spp.	1
Tanzania	Bacteria	Morganella morganii	1
Tanzania	Bacteria	Moraxella species	1
Tanzania	Bacteria	Family Enterobacteriaceae	1
Tanzania	Bacteria	Citrobacter spp.	1
Tanzania	Bacteria	Citrobacter freundii	1
Tanzania	Bacteria	Chryseobacterium spp.	1
Tanzania	Bacteria	Brucella melitensis	1
Tanzania	Bacteria	Brucella abortus	1
Tanzania	Bacteria	Beta-hemolytic streptococcus	1
Tanzania	Bacteria	Aeromonas salmonicida	1
Tanzania	Bacteria	Aeromonas hydrophila	1
Tanzania	Bacteria	Acinetobacter lwoffi	1
Tanzania	Bacteria	Streptococcus, viridans Group	2
Tanzania	Bacteria	Streptococcus pyogenes	2
Tanzania	Bacteria	Streptococcus agalactiae	2
Tanzania	Bacteria	Shigella flexneri	2
Tanzania	Bacteria	Haemophilus influenzae	2
Tanzania	Bacteria	Gram-positive bacterium	2
Tanzania	Bacteria	Gram-negative bacillus	2
Tanzania	Bacteria	Enterococcus faecium	2
Tanzania	Bacteria	Enterococcus faecalis	2
Tanzania	Bacteria	Borrelia duttonii	2
Tanzania	Bacteria	Typhoidal Salmonella	3
Tanzania	Bacteria	Rickettsia typhi	3
Tanzania	Bacteria	Rickettsia conorii	3
Tanzania	Bacteria	Gram-negative bacterium	3
Tanzania	Bacteria	Enterococcus spp.	3
Tanzania	Bacteria	Enterobacter cloacae	3
Tanzania	Bacteria	Coxiella burnetii	3
Tanzania	Bacteria	Acinetobacter baumannii	3
Tanzania	Bacteria	Staphylococcus, coagulase negative	4
Tanzania	Bacteria	Pseudomonas aeruginosa	4
Tanzania	Bacteria	Proteus spp.	4
Tanzania	Bacteria	Klebsiella pneumoniae	4
Tanzania	Bacteria	Haemophilus spp.	4
Tanzania	Bacteria	Brucella spp.	4
Tanzania	Bacteria	Pseudomonas spp.	5
Tanzania	Bacteria	Leptospira spp.	5
Tanzania	Bacteria	Enterobacter spp.	5
Tanzania	Bacteria	Acinetobacter spp.	5
Tanzania	Bacteria	Borrelia spp.	6
Tanzania	Bacteria	Streptococcus spp.	7
Tanzania	Bacteria	Klebsiella spp.	9
Tanzania	Bacteria	Streptococcus pneumoniae	11
Tanzania	Bacteria	Staphylococcus aureus	16
Tanzania	Bacteria	Non Typhoidal Salmonella	16
Tanzania	Bacteria	Escherichia coli	17
Tanzania	Fungi	Cryptococcus spp.	1
Tanzania	Fungi	Candida spp.	2
Tanzania	Parasites	Wuchereria bancrofti	1
Tanzania	Parasites	Trypanosoma spp.	1
Tanzania	Viruses	Hepatitis B virus	1
Tanzania	Viruses	Genus Cytomegalovirus	1
Tanzania	Viruses	Epstein Barr virus	1
Tanzania	Viruses	Alphavirus	1
Tanzania	Viruses	Rift Valley fever virus	2
Tanzania	Viruses	Dengue virus	4
Tanzania	Viruses	Chikungunya virus	4
Togo	Bacteria	Streptococcus pneumoniae	1
Togo	Bacteria	Non Typhoidal Salmonella	1
Togo	Bacteria	Neisseria meningitidis	1
Togo	Bacteria	Haemophilus spp.	1
Togo	Bacteria	Coxiella burnetii	1
Togo	Bacteria	Citrobacter freundii	1
Togo	Bacteria	Brucella abortus	1
Togo	Viruses	Yellow fever virus	2
Tunisia	Bacteria	Yersinia spp.	1
Tunisia	Bacteria	Yersinia enterocolitica	1
Tunisia	Bacteria	Stenotrophomonas maltophilia	1
Tunisia	Bacteria	Staphylococcus spp.	1
Tunisia	Bacteria	Serratia spp.	1
Tunisia	Bacteria	Serratia liquefaciens	1
Tunisia	Bacteria	Rickettsia, Spotted Fever Group	1
Tunisia	Bacteria	Pseudomonas putida	1
Tunisia	Bacteria	Proteus penneri	1
Tunisia	Bacteria	Oligella ureolytica	1
Tunisia	Bacteria	Listeria spp.	1
Tunisia	Bacteria	Listeria monocytogenes	1
Tunisia	Bacteria	Halomonas spp.	1
Tunisia	Bacteria	Gram-positive bacterium	1
Tunisia	Bacteria	Corynebacterium spp.	1
Tunisia	Bacteria	Chlamydia trachomatis	1
Tunisia	Bacteria	Campylobacter fetus	1
Tunisia	Bacteria	Bartonella quintana	1
Tunisia	Bacteria	Anaerobic bacteria	1
Tunisia	Bacteria	Aeromonas spp.	1
Tunisia	Bacteria	Typhoidal Salmonella	2
Tunisia	Bacteria	Rickettsia spp.	2
Tunisia	Bacteria	Rickettsia felis	2
Tunisia	Bacteria	Proteus spp.	2
Tunisia	Bacteria	Proteus mirabilis	2
Tunisia	Bacteria	Klebsiella oxytoca	2
Tunisia	Bacteria	Haemophilus spp.	2
Tunisia	Bacteria	Enterococcus spp.	2
Tunisia	Bacteria	Enterococcus faecalis	2
Tunisia	Bacteria	Citrobacter spp.	2
Tunisia	Bacteria	Borrelia burgdorferi	2
Tunisia	Bacteria	Acinetobacter spp.	2
Tunisia	Bacteria	Streptococcus agalactiae	3
Tunisia	Bacteria	Pseudomonas spp.	3
Tunisia	Bacteria	Neisseria meningitidis	3
Tunisia	Bacteria	Haemophilus influenzae	3
Tunisia	Bacteria	Brucella spp.	3
Tunisia	Bacteria	Acinetobacter baumannii	3
Tunisia	Bacteria	Enterobacter spp.	5
Tunisia	Bacteria	Enterobacter cloacae	5
Tunisia	Bacteria	Non Typhoidal Salmonella	6
Tunisia	Bacteria	Streptococcus spp.	7
Tunisia	Bacteria	Staphylococcus, coagulase negative	7
Tunisia	Bacteria	Rickettsia typhi	7
Tunisia	Bacteria	Klebsiella pneumoniae	7
Tunisia	Bacteria	Coxiella burnetii	7
Tunisia	Bacteria	Streptococcus pneumoniae	8
Tunisia	Bacteria	Rickettsia conorii	9
Tunisia	Bacteria	Pseudomonas aeruginosa	9
Tunisia	Bacteria	Escherichia coli	9
Tunisia	Bacteria	Staphylococcus aureus	14
Tunisia	Fungi	Candida spp.	1
Tunisia	Fungi	Blastoschizomyces pseudotrichosporon	1
Tunisia	Fungi	Aspergillus fumigatus	1
Tunisia	Fungi	Candida albicans	3
Tunisia	Parasites	Leishmania spp.	11
Tunisia	Viruses	Rubella virus	1
Tunisia	Viruses	Human herpes simplex virus	1
Tunisia	Viruses	Human coxsackievirus B3	1
Tunisia	Viruses	Genus Cytomegalovirus	1
Tunisia	Viruses	Epstein Barr virus	1
Tunisia	Viruses	Toscana virus	2
Tunisia	Viruses	West Nile virus	3
Uganda	Bacteria	Streptococcus, viridans Group	1
Uganda	Bacteria	Streptococcus pyogenes	1
Uganda	Bacteria	Raoultella planticola	1
Uganda	Bacteria	Pseudomonas putida	1
Uganda	Bacteria	Pseudomonas aeruginosa	1
Uganda	Bacteria	Proteus spp.	1
Uganda	Bacteria	Proteus mirabilis	1
Uganda	Bacteria	Peptostreptococcus spp.	1
Uganda	Bacteria	Klebsiella pneumoniae	1
Uganda	Bacteria	Gamma-hemolytic streptococcus	1
Uganda	Bacteria	Enterococcus faecalis	1
Uganda	Bacteria	Corynebacterium spp.	1
Uganda	Bacteria	Beta-hemolytic streptococcus	1
Uganda	Bacteria	Bacillus spp.	1
Uganda	Bacteria	Typhoidal Salmonella	2
Uganda	Bacteria	Staphylococcus spp.	2
Uganda	Bacteria	Shigella spp.	2
Uganda	Bacteria	Neisseria meningitidis	2
Uganda	Bacteria	Morganella morganii	2
Uganda	Bacteria	Haemophilus influenzae	2
Uganda	Bacteria	Gram-negative bacillus	2
Uganda	Bacteria	Enterococcus spp.	2
Uganda	Bacteria	Coliform bacteria	2
Uganda	Bacteria	Streptococcus spp.	3
Uganda	Bacteria	Staphylococcus, coagulase negative	3
Uganda	Bacteria	Pseudomonas spp.	3
Uganda	Bacteria	Enterobacter spp.	3
Uganda	Bacteria	Acinetobacter spp.	3
Uganda	Bacteria	Streptococcus agalactiae	4
Uganda	Bacteria	Klebsiella spp.	4
Uganda	Bacteria	Non Typhoidal Salmonella	6
Uganda	Bacteria	Haemophilus spp.	6
Uganda	Bacteria	Escherichia coli	6
Uganda	Bacteria	Streptococcus pneumoniae	9
Uganda	Bacteria	Staphylococcus aureus	10
Uganda	Fungi	Cryptococcus spp.	1
Uganda	Viruses	Zika virus	1
Uganda	Viruses	West Nile virus	1
Uganda	Viruses	Wesselsbron virus	1
Uganda	Viruses	Tahyna virus	1
Uganda	Viruses	Semliki Forest Virus	1
Uganda	Viruses	Ilesha virus	1
Uganda	Viruses	Human herpes simplex virus	1
Uganda	Viruses	Genus Cytomegalovirus	1
Uganda	Viruses	Epstein Barr virus	1
Uganda	Viruses	Dengue virus	1
Uganda	Viruses	Chikungunya virus	1
Uganda	Viruses	Bwamba virus	1
Uganda	Viruses	Bundibugyo ebolavirus	2
Uganda	Viruses	O'nyong-nyong virus	3
Uganda	Viruses	Marburg virus	3
Uganda	Viruses	Yellow fever virus	4
Uganda	Viruses	Ebola virus	9
Zambia	Bacteria	Staphylococcus, coagulase negative	1
Zambia	Bacteria	Staphylococcus aureus	1
Zambia	Bacteria	Rickettsia typhi	1
Zambia	Bacteria	Rickettsia conorii	1
Zambia	Bacteria	Non Typhoidal Salmonella	1
Zambia	Bacteria	Neisseria meningitidis	1
Zambia	Bacteria	Haemophilus spp.	1
Zambia	Bacteria	Coxiella burnetii	1
Zambia	Bacteria	Streptococcus pneumoniae	3
Zambia	Viruses	Yellow fever virus	1
Zambia	Viruses	Dengue virus	1
Zimbabwe	Bacteria	Streptococcus, viridans Group	1
Zimbabwe	Bacteria	Streptococcus, group G	1
Zimbabwe	Bacteria	Streptococcus, group F	1
Zimbabwe	Bacteria	Streptococcus, group D	1
Zimbabwe	Bacteria	Streptococcus pyogenes	1
Zimbabwe	Bacteria	Streptococcus agalactiae	1
Zimbabwe	Bacteria	Staphylococcus, coagulase negative	1
Zimbabwe	Bacteria	Rickettsia conorii	1
Zimbabwe	Bacteria	Pseudomonas aeruginosa	1
Zimbabwe	Bacteria	Non Typhoidal Salmonella	1
Zimbabwe	Bacteria	Micrococcus spp.	1
Zimbabwe	Bacteria	Lactobacillus plantarum	1
Zimbabwe	Bacteria	Klebsiella spp.	1
Zimbabwe	Bacteria	Klebsiella pneumoniae	1
Zimbabwe	Bacteria	Haemophilus spp.	1
Zimbabwe	Bacteria	Gamma-hemolytic streptococcus	1
Zimbabwe	Bacteria	Enterococcus spp.	1
Zimbabwe	Bacteria	Enterobacter spp.	1
Zimbabwe	Bacteria	Diphtheroids spp.	1
Zimbabwe	Bacteria	Coxiella burnetii	1
Zimbabwe	Bacteria	Beta-hemolytic streptococcus	1
Zimbabwe	Bacteria	Acinetobacter calcoaceticus	1
Zimbabwe	Bacteria	Typhoidal Salmonella	2
Zimbabwe	Bacteria	Staphylococcus spp.	2
Zimbabwe	Bacteria	Staphylococcus aureus	2
Zimbabwe	Bacteria	Escherichia coli	2
Zimbabwe	Bacteria	Bacillus spp.	2
Zimbabwe	Fungi	Cryptococcus spp.	1
Zimbabwe	Fungi	Candida albicans	2
Zimbabwe	Viruses	Wesselsbron virus	1
Zimbabwe	Viruses	Rubella virus	1
Zimbabwe	Viruses	Rift Valley fever virus	1
Zimbabwe	Viruses	Marburg virus	1
Zimbabwe	Viruses	Lassa virus	1
Zimbabwe	Viruses	Ebola virus	1
Zimbabwe	Viruses	Crimean-Congo hemorrhagic fever virus	1

## Sheet: Pathogen by age region and time
SN	Region	Pathogen group	Age-group	Year	Microorganism	Number of articles	Ranks
1	Central	Bacteria	Adults	1980 to ≤1990	Non Typhoidal Salmonella	2	1
15	Central	Bacteria	Adults	1991 to ≤2000	Rickettsia mooseri	1	1
17	Central	Bacteria	Adults	1991 to ≤2000	Rickettsia conorii	1	2
19	Central	Bacteria	Adults	1991 to ≤2000	Leptospira spp.	1	3
21	Central	Bacteria	Adults	1991 to ≤2000	Coxiella burnetii	1	4
112	Central	Bacteria	Adults	2001 to ≤2010	Typhoidal Salmonella	1	1
115	Central	Bacteria	Adults	2001 to ≤2010	Streptococcus pneumoniae	1	2
118	Central	Bacteria	Adults	2001 to ≤2010	Non Typhoidal Salmonella	1	3
121	Central	Bacteria	Adults	2001 to ≤2010	Neisseria meningitidis	1	4
158	Central	Bacteria	Adults	2001 to ≤2010	Escherichia coli	1	5
160	Central	Bacteria	Adults	2001 to ≤2010	Coxiella burnetii	1	6
162	Central	Bacteria	Adults	2001 to ≤2010	Brucella spp.	1	7
165	Central	Bacteria	Adults	2011 to ≤2015	Staphylococcus aureus	4	1
167	Central	Bacteria	Adults	2011 to ≤2015	Escherichia coli	2	2
169	Central	Bacteria	Adults	2011 to ≤2015	Treponema pallidum	1	3
171	Central	Bacteria	Adults	2011 to ≤2015	Streptococcus spp.	1	4
173	Central	Bacteria	Adults	2011 to ≤2015	Streptococcus pyogenes	1	5
175	Central	Bacteria	Adults	2011 to ≤2015	Non Typhoidal Salmonella	1	6
176	Central	Bacteria	Adults	2011 to ≤2015	Mycoplasma pneumoniae	1	7
177	Central	Bacteria	Adults	2011 to ≤2015	Leptospira spp.	1	8
178	Central	Bacteria	Adults	2011 to ≤2015	Klebsiella spp.	1	9
179	Central	Bacteria	Adults	2011 to ≤2015	Klebsiella pneumoniae	1	10
180	Central	Bacteria	Adults	2011 to ≤2015	Gram-negative bacterium	1	11
181	Central	Parasites	Adults	1991 to ≤2000	Leishmania spp.	1	1
182	Central	Parasites	Adults	2001 to ≤2010	Entamoeba histolytica	1	1
377	Central	Viruses	Adults	1980 to ≤1990	Yellow fever virus	1	1
378	Central	Viruses	Adults	1980 to ≤1990	Rift Valley fever virus	1	2
379	Central	Viruses	Adults	1980 to ≤1990	Ebola virus	1	3
380	Central	Viruses	Adults	1991 to ≤2000	Ebola virus	3	1
382	Central	Viruses	Adults	1991 to ≤2000	Hepatitis B virus	2	2
384	Central	Viruses	Adults	1991 to ≤2000	Hepatitis D virus	1	3
386	Central	Viruses	Adults	1991 to ≤2000	Hepatitis C virus	1	4
388	Central	Viruses	Adults	1991 to ≤2000	Arbovirus (navigational concept)	1	5
390	Central	Viruses	Adults	2001 to ≤2010	Marburg virus	3	1
391	Central	Viruses	Adults	2001 to ≤2010	West Nile virus	1	2
392	Central	Viruses	Adults	2001 to ≤2010	Hepatitis C virus	1	3
393	Central	Viruses	Adults	2001 to ≤2010	Ebola virus	1	4
394	Central	Viruses	Adults	2011 to ≤2015	Ebola virus	2	1
395	Central	Viruses	Adults	2011 to ≤2015	Yellow fever virus	1	2
396	Central	Viruses	Adults	2011 to ≤2015	Monkeypox virus	1	3
397	Central	Viruses	Adults	2011 to ≤2015	Marburg virus	1	4
398	Central	Viruses	Adults	2011 to ≤2015	Hepatitis C virus	1	5
399	Central	Viruses	Adults	2011 to ≤2015	Hepatitis B virus	1	6
400	Central	Viruses	Adults	2011 to ≤2015	Chikungunya virus	1	7
454	East	Bacteria	Adults	1980 to ≤1990	Typhoidal Salmonella	1	1
458	East	Bacteria	Adults	1980 to ≤1990	Treponema pallidum	1	2
460	East	Bacteria	Adults	1980 to ≤1990	Streptococcus pneumoniae	1	3
462	East	Bacteria	Adults	1980 to ≤1990	Non Typhoidal Salmonella	1	4
464	East	Bacteria	Adults	1980 to ≤1990	Neisseria meningitidis	1	5
627	East	Bacteria	Adults	1980 to ≤1990	Borrelia spp.	1	6
637	East	Bacteria	Adults	1980 to ≤1990	Borrelia duttonii	1	7
638	East	Bacteria	Adults	1991 to ≤2000	Rickettsia typhi	3	1
642	East	Bacteria	Adults	1991 to ≤2000	Rickettsia conorii	2	2
694	East	Bacteria	Adults	1991 to ≤2000	Coxiella burnetii	2	3
698	East	Bacteria	Adults	1991 to ≤2000	Borrelia spp.	2	4
702	East	Bacteria	Adults	1991 to ≤2000	Borrelia recurrentis	2	5
706	East	Bacteria	Adults	1991 to ≤2000	Treponema pallidum	1	6
710	East	Bacteria	Adults	1991 to ≤2000	Streptococcus spp.	1	7
714	East	Bacteria	Adults	1991 to ≤2000	Streptococcus pneumoniae	1	8
718	East	Bacteria	Adults	1991 to ≤2000	Staphylococcus, coagulase negative	1	9
721	East	Bacteria	Adults	1991 to ≤2000	Staphylococcus aureus	1	10
724	East	Bacteria	Adults	1991 to ≤2000	Rickettsia prowazekii	1	11
727	East	Bacteria	Adults	1991 to ≤2000	Enterobacter agglomerans	1	12
730	East	Bacteria	Adults	1991 to ≤2000	Coxiella spp.	1	13
733	East	Bacteria	Adults	1991 to ≤2000	Chlamydia spp.	1	14
736	East	Bacteria	Adults	1991 to ≤2000	Brucella spp.	1	15
739	East	Bacteria	Adults	1991 to ≤2000	Acinetobacter spp.	1	16
879	East	Bacteria	Adults	2001 to ≤2010	Non Typhoidal Salmonella	2	1
883	East	Bacteria	Adults	2001 to ≤2010	Streptococcus spp.	1	2
887	East	Bacteria	Adults	2001 to ≤2010	Staphylococcus aureus	1	3
891	East	Bacteria	Adults	2001 to ≤2010	Neisseria meningitidis	1	4
895	East	Bacteria	Adults	2001 to ≤2010	Klebsiella spp.	1	5
909	East	Bacteria	Adults	2001 to ≤2010	Escherichia coli	1	6
913	East	Bacteria	Adults	2001 to ≤2010	Enterobacter spp.	1	7
917	East	Bacteria	Adults	2001 to ≤2010	Brucella spp.	1	8
187	East	Bacteria	Adults	2011 to ≤2015	Staphylococcus aureus	9	1
191	East	Bacteria	Adults	2011 to ≤2015	Non Typhoidal Salmonella	9	2
195	East	Bacteria	Adults	2011 to ≤2015	Escherichia coli	8	3
199	East	Bacteria	Adults	2011 to ≤2015	Streptococcus pneumoniae	6	4
203	East	Bacteria	Adults	2011 to ≤2015	Klebsiella spp.	5	5
207	East	Bacteria	Adults	2011 to ≤2015	Streptococcus pyogenes	3	6
211	East	Bacteria	Adults	2011 to ≤2015	Staphylococcus, coagulase negative	3	7
215	East	Bacteria	Adults	2011 to ≤2015	Enterobacter spp.	3	8
219	East	Bacteria	Adults	2011 to ≤2015	Pseudomonas spp.	2	9
223	East	Bacteria	Adults	2011 to ≤2015	Pseudomonas aeruginosa	2	10
227	East	Bacteria	Adults	2011 to ≤2015	Acinetobacter spp.	2	11
231	East	Bacteria	Adults	2011 to ≤2015	Typhoidal Salmonella	1	12
363	East	Bacteria	Adults	2011 to ≤2015	Streptococcus agalactiae	1	13
401	East	Bacteria	Adults	2011 to ≤2015	Staphylococcus spp.	1	14
404	East	Bacteria	Adults	2011 to ≤2015	Shigella spp.	1	15
407	East	Bacteria	Adults	2011 to ≤2015	Rickettsia spp.	1	16
410	East	Bacteria	Adults	2011 to ≤2015	Proteus vulgaris	1	17
413	East	Bacteria	Adults	2011 to ≤2015	Proteus spp.	1	18
416	East	Bacteria	Adults	2011 to ≤2015	Morganella morganii	1	19
466	East	Bacteria	Adults	2011 to ≤2015	Leptospira spp.	1	20
469	East	Bacteria	Adults	2011 to ≤2015	Klebsiella pneumoniae	1	21
472	East	Bacteria	Adults	2011 to ≤2015	Haemophilus spp.	1	22
475	East	Bacteria	Adults	2011 to ≤2015	Gram-negative bacterium	1	23
478	East	Bacteria	Adults	2011 to ≤2015	Enterococcus spp.	1	24
480	East	Bacteria	Adults	2011 to ≤2015	Coxiella burnetii	1	25
482	East	Bacteria	Adults	2011 to ≤2015	Citrobacter spp.	1	26
484	East	Bacteria	Adults	2011 to ≤2015	Citrobacter freundii	1	27
486	East	Bacteria	Adults	2011 to ≤2015	Burkholderia pseudomallei	1	28
488	East	Bacteria	Adults	2011 to ≤2015	Brucella spp.	1	29
607	East	Bacteria	Adults	2011 to ≤2015	Borrelia duttonii	1	30
628	East	Bacteria	Adults	2011 to ≤2015	Acinetobacter baumannii	1	31
633	East	Fungi	Adults	2001 to ≤2010	Cryptococcus spp.	1	1
646	East	Fungi	Adults	2011 to ≤2015	Cryptococcus spp.	2	1
648	East	Parasites	Adults	1991 to ≤2000	Uknown	1	1
649	East	Parasites	Adults	1991 to ≤2000	Toxocara spp.	1	2
650	East	Parasites	Adults	2001 to ≤2010	Wuchereria bancrofti	1	1
651	East	Parasites	Adults	2001 to ≤2010	Trypanosoma spp.	1	2
652	East	Parasites	Adults	2011 to ≤2015	Babesia spp.	1	1
653	East	Viruses	Adults	1980 to ≤1990	Chikungunya virus	2	1
655	East	Viruses	Adults	1980 to ≤1990	Zika virus	1	2
657	East	Viruses	Adults	1980 to ≤1990	Yellow fever virus	1	3
752	East	Viruses	Adults	1980 to ≤1990	West Nile virus	1	4
754	East	Viruses	Adults	1980 to ≤1990	Wesselsbron virus	1	5
756	East	Viruses	Adults	1980 to ≤1990	Tahyna virus	1	6
757	East	Viruses	Adults	1980 to ≤1990	Sindbis virus	1	7
758	East	Viruses	Adults	1980 to ≤1990	Semliki Forest Virus	1	8
759	East	Viruses	Adults	1980 to ≤1990	Rift Valley fever virus	1	9
760	East	Viruses	Adults	1980 to ≤1990	Ilesha virus	1	10
761	East	Viruses	Adults	1980 to ≤1990	Dengue virus	1	11
762	East	Viruses	Adults	1991 to ≤2000	Rift Valley fever virus	4	1
764	East	Viruses	Adults	1991 to ≤2000	Crimean-Congo hemorrhagic fever virus	1	2
768	East	Viruses	Adults	2001 to ≤2010	Chikungunya virus	3	1
770	East	Viruses	Adults	2001 to ≤2010	Rift Valley fever virus	2	2
772	East	Viruses	Adults	2001 to ≤2010	Marburg virus	2	3
773	East	Viruses	Adults	2001 to ≤2010	Ebola virus	1	4
774	East	Viruses	Adults	2001 to ≤2010	Crimean-Congo hemorrhagic fever virus	1	5
775	East	Viruses	Adults	2011 to ≤2015	Dengue virus	6	1
778	East	Viruses	Adults	2011 to ≤2015	Chikungunya virus	6	2
781	East	Viruses	Adults	2011 to ≤2015	Rift Valley fever virus	5	3
896	East	Viruses	Adults	2011 to ≤2015	Yellow fever virus	3	4
897	East	Viruses	Adults	2011 to ≤2015	West Nile virus	3	5
898	East	Viruses	Adults	2011 to ≤2015	Tick-borne encephalitis virus	2	6
939	East	Viruses	Adults	2011 to ≤2015	Hepatitis B virus	2	7
940	East	Viruses	Adults	2011 to ≤2015	Toscana virus	1	8
941	East	Viruses	Adults	2011 to ≤2015	Rubella virus	1	9
942	East	Viruses	Adults	2011 to ≤2015	Hepatitis C virus	1	10
943	North	Bacteria	Adults	1980 to ≤1990	Rickettsia conorii	3	1
945	North	Bacteria	Adults	1980 to ≤1990	Rickettsia typhi	1	2
954	North	Bacteria	Adults	1991 to ≤2000	Coxiella burnetii	5	1
957	North	Bacteria	Adults	1991 to ≤2000	Rickettsia typhi	2	2
960	North	Bacteria	Adults	1991 to ≤2000	Rickettsia conorii	2	3
963	North	Bacteria	Adults	1991 to ≤2000	Yersinia enterocolitica	1	4
966	North	Bacteria	Adults	1991 to ≤2000	Streptococcus spp.	1	5
969	North	Bacteria	Adults	1991 to ≤2000	Streptococcus pneumoniae	1	6
972	North	Bacteria	Adults	1991 to ≤2000	Staphylococcus, coagulase negative	1	7
975	North	Bacteria	Adults	1991 to ≤2000	Staphylococcus aureus	1	8
1095	North	Bacteria	Adults	1991 to ≤2000	Pseudomonas aeruginosa	1	9
1106	North	Bacteria	Adults	1991 to ≤2000	Proteus spp.	1	10
1130	North	Bacteria	Adults	1991 to ≤2000	Non Typhoidal Salmonella	1	11
1131	North	Bacteria	Adults	1991 to ≤2000	Klebsiella pneumoniae	1	12
1132	North	Bacteria	Adults	1991 to ≤2000	Escherichia coli	1	13
1133	North	Bacteria	Adults	1991 to ≤2000	Enterobacter spp.	1	14
1134	North	Bacteria	Adults	1991 to ≤2000	Chlamydia trachomatis	1	15
1135	North	Bacteria	Adults	1991 to ≤2000	Brucella spp.	1	16
47	North	Bacteria	Adults	1991 to ≤2000	Acinetobacter spp.	1	17
48	North	Bacteria	Adults	2001 to ≤2010	Staphylococcus aureus	5	1
52	North	Bacteria	Adults	2001 to ≤2010	Rickettsia conorii	4	2
56	North	Bacteria	Adults	2001 to ≤2010	Rickettsia typhi	3	3
60	North	Bacteria	Adults	2001 to ≤2010	Escherichia coli	3	4
64	North	Bacteria	Adults	2001 to ≤2010	Pseudomonas aeruginosa	2	5
107	North	Bacteria	Adults	2001 to ≤2010	Coxiella burnetii	2	6
136	North	Bacteria	Adults	2001 to ≤2010	Acinetobacter baumannii	2	7
139	North	Bacteria	Adults	2001 to ≤2010	Treponema pallidum	1	8
142	North	Bacteria	Adults	2001 to ≤2010	Streptococcus spp.	1	9
145	North	Bacteria	Adults	2001 to ≤2010	Streptococcus pneumoniae	1	10
235	North	Bacteria	Adults	2001 to ≤2010	Staphylococcus, coagulase negative	1	11
238	North	Bacteria	Adults	2001 to ≤2010	Staphylococcus spp.	1	12
241	North	Bacteria	Adults	2001 to ≤2010	Rickettsia spp.	1	13
244	North	Bacteria	Adults	2001 to ≤2010	Rickettsia felis	1	14
247	North	Bacteria	Adults	2001 to ≤2010	Proteus mirabilis	1	15
250	North	Bacteria	Adults	2001 to ≤2010	Neisseria meningitidis	1	16
252	North	Bacteria	Adults	2001 to ≤2010	Leptospira spp.	1	17
254	North	Bacteria	Adults	2001 to ≤2010	Klebsiella pneumoniae	1	18
256	North	Bacteria	Adults	2001 to ≤2010	Gram-positive bacterium	1	19
258	North	Bacteria	Adults	2001 to ≤2010	Enterobacter spp.	1	20
260	North	Bacteria	Adults	2001 to ≤2010	Enterobacter cloacae	1	21
262	North	Bacteria	Adults	2001 to ≤2010	Brucella spp.	1	22
263	North	Bacteria	Adults	2001 to ≤2010	Brucella melitensis	1	23
264	North	Bacteria	Adults	2001 to ≤2010	Borrelia burgdorferi	1	24
265	North	Bacteria	Adults	2011 to ≤2015	Rickettsia conorii	4	1
269	North	Bacteria	Adults	2011 to ≤2015	Klebsiella pneumoniae	3	2
272	North	Bacteria	Adults	2011 to ≤2015	Brucella spp.	3	3
275	North	Bacteria	Adults	2011 to ≤2015	Streptococcus pneumoniae	2	4
278	North	Bacteria	Adults	2011 to ≤2015	Staphylococcus, coagulase negative	2	5
281	North	Bacteria	Adults	2011 to ≤2015	Staphylococcus aureus	2	6
284	North	Bacteria	Adults	2011 to ≤2015	Rickettsia typhi	2	7
287	North	Bacteria	Adults	2011 to ≤2015	Pseudomonas aeruginosa	2	8
290	North	Bacteria	Adults	2011 to ≤2015	Listeria monocytogenes	2	9
293	North	Bacteria	Adults	2011 to ≤2015	Coxiella burnetii	2	10
365	North	Bacteria	Adults	2011 to ≤2015	Streptococcus, viridans Group	1	11
373	North	Bacteria	Adults	2011 to ≤2015	Streptococcus spp.	1	12
419	North	Bacteria	Adults	2011 to ≤2015	Streptococcus mitis	1	13
421	North	Bacteria	Adults	2011 to ≤2015	Streptococcus agalactiae	1	14
423	North	Bacteria	Adults	2011 to ≤2015	Staphylococcus spp.	1	15
425	North	Bacteria	Adults	2011 to ≤2015	Rickettsia prowazekii	1	16
427	North	Bacteria	Adults	2011 to ≤2015	Rickettsia felis	1	17
490	North	Bacteria	Adults	2011 to ≤2015	Rickettsia aeschlimannii	1	18
492	North	Bacteria	Adults	2011 to ≤2015	Proteus mirabilis	1	19
494	North	Bacteria	Adults	2011 to ≤2015	Escherichia coli	1	20
496	North	Bacteria	Adults	2011 to ≤2015	Enterococcus spp.	1	21
498	North	Bacteria	Adults	2011 to ≤2015	Enterobacter cloacae	1	22
500	North	Bacteria	Adults	2011 to ≤2015	Clostridium perfringens	1	23
502	North	Bacteria	Adults	2011 to ≤2015	Brucella abortus	1	24
504	North	Bacteria	Adults	2011 to ≤2015	Borrelia burgdorferi	1	25
506	North	Bacteria	Adults	2011 to ≤2015	Bartonella quintana	1	26
508	North	Bacteria	Adults	2011 to ≤2015	Bacillus anthracis	1	27
510	North	Bacteria	Adults	2011 to ≤2015	Acinetobacter spp.	1	28
512	North	Bacteria	Adults	2011 to ≤2015	Acinetobacter baumannii	1	29
514	North	Fungi	Adults	1991 to ≤2000	Candida spp.	1	1
517	North	Fungi	Adults	1991 to ≤2000	Aspergillus fumigatus	1	2
518	North	Fungi	Adults	2001 to ≤2010	Candida albicans	1	1
520	North	Fungi	Adults	2011 to ≤2015	Fusarium	1	1
523	North	Fungi	Adults	2011 to ≤2015	Candida albicans	1	2
526	North	Parasites	Adults	1980 to ≤1990	Intestinal ameba (navigational concept)	1	1
527	North	Parasites	Adults	1991 to ≤2000	Leishmania spp.	1	1
530	North	Parasites	Adults	2001 to ≤2010	Leishmania spp.	3	1
532	North	Parasites	Adults	2011 to ≤2015	Leishmania spp.	3	1
533	North	Parasites	Adults	2011 to ≤2015	Schistosoma spp.	1	2
534	North	Viruses	Adults	1980 to ≤1990	Rift Valley fever virus	2	1
538	North	Viruses	Adults	1991 to ≤2000	Yellow fever virus	1	1
540	North	Viruses	Adults	1991 to ≤2000	West Nile virus	1	2
542	North	Viruses	Adults	1991 to ≤2000	Sandfly fever Sicilian virus	1	3
544	North	Viruses	Adults	1991 to ≤2000	Sandfly fever Naples virus	1	4
546	North	Viruses	Adults	1991 to ≤2000	Rift Valley fever virus	1	5
548	North	Viruses	Adults	1991 to ≤2000	Epstein Barr virus	1	6
550	North	Viruses	Adults	1991 to ≤2000	Dengue virus	1	7
552	North	Viruses	Adults	1991 to ≤2000	Crimean-Congo hemorrhagic fever virus	1	8
553	North	Viruses	Adults	1991 to ≤2000	Chikungunya virus	1	9
554	North	Viruses	Adults	2001 to ≤2010	Yellow fever virus	1	1
556	North	Viruses	Adults	2001 to ≤2010	Hepatitis C virus	1	2
609	North	Viruses	Adults	2001 to ≤2010	Hepatitis B virus	1	3
611	North	Viruses	Adults	2011 to ≤2015	Dengue virus	4	1
614	North	Viruses	Adults	2011 to ≤2015	Hepatitis E virus	3	2
616	North	Viruses	Adults	2011 to ≤2015	West Nile virus	2	3
618	North	Viruses	Adults	2011 to ≤2015	Hepatitis C virus	2	4
634	North	Viruses	Adults	2011 to ≤2015	Hepatitis B virus	2	5
659	North	Viruses	Adults	2011 to ≤2015	Varicella zoster	1	6
660	South	Bacteria	Adults	1980 to ≤1990	Streptococcus pneumoniae	2	1
663	South	Bacteria	Adults	1980 to ≤1990	Staphylococcus aureus	2	2
666	South	Bacteria	Adults	1980 to ≤1990	Non Typhoidal Salmonella	2	3
668	South	Bacteria	Adults	1980 to ≤1990	Neisseria meningitidis	2	4
670	South	Bacteria	Adults	1980 to ≤1990	Yersinia spp.	1	5
672	South	Bacteria	Adults	1980 to ≤1990	Streptococcus spp.	1	6
674	South	Bacteria	Adults	1980 to ≤1990	Streptococcus mitis	1	7
676	South	Bacteria	Adults	1980 to ≤1990	Streptococcus constellatus	1	8
783	South	Bacteria	Adults	1980 to ≤1990	Serratia marcescens	1	9
785	South	Bacteria	Adults	1980 to ≤1990	Rickettsia conorii	1	10
787	South	Bacteria	Adults	1980 to ≤1990	Pseudomonas spp.	1	11
789	South	Bacteria	Adults	1980 to ≤1990	Peptococcus spp.	1	12
791	South	Bacteria	Adults	1980 to ≤1990	Pasteurella multocida	1	13
793	South	Bacteria	Adults	1980 to ≤1990	Legionella spp.	1	14
795	South	Bacteria	Adults	1980 to ≤1990	Klebsiella spp.	1	15
797	South	Bacteria	Adults	1980 to ≤1990	Klebsiella pneumoniae	1	16
799	South	Bacteria	Adults	1980 to ≤1990	Haemophilus spp.	1	17
801	South	Bacteria	Adults	1980 to ≤1990	Gram-positive bacterium	1	18
803	South	Bacteria	Adults	1980 to ≤1990	Gram-negative bacterium	1	19
805	South	Bacteria	Adults	1980 to ≤1990	Escherichia coli	1	20
807	South	Bacteria	Adults	1980 to ≤1990	Corynebacterium diphtheriae	1	21
809	South	Bacteria	Adults	1980 to ≤1990	Borrelia spp.	1	22
811	South	Bacteria	Adults	1980 to ≤1990	Beta-hemolytic streptococcus	1	23
813	South	Bacteria	Adults	1980 to ≤1990	Actinobacillus spp.	1	24
814	South	Bacteria	Adults	1980 to ≤1990	Acinetobacter calcoaceticus	1	25
815	South	Bacteria	Adults	1991 to ≤2000	Streptococcus pneumoniae	2	1
865	South	Bacteria	Adults	1991 to ≤2000	Streptococcus agalactiae	1	2
978	South	Bacteria	Adults	1991 to ≤2000	Rickettsia conorii	1	3
980	South	Bacteria	Adults	1991 to ≤2000	Klebsiella pneumoniae	1	4
982	South	Bacteria	Adults	1991 to ≤2000	Anaerobiospirillum succinoproducens	1	5
984	South	Bacteria	Adults	1991 to ≤2000	Aeromonas hydrophila	1	6
992	South	Bacteria	Adults	2001 to ≤2010	Staphylococcus aureus	2	1
995	South	Bacteria	Adults	2001 to ≤2010	Streptococcus, viridans Group	1	2
998	South	Bacteria	Adults	2001 to ≤2010	Streptococcus sanguis	1	3
1001	South	Bacteria	Adults	2001 to ≤2010	Streptococcus salivarius	1	4
1004	South	Bacteria	Adults	2001 to ≤2010	Streptococcus pyogenes	1	5
1006	South	Bacteria	Adults	2001 to ≤2010	Streptococcus pneumoniae	1	6
1008	South	Bacteria	Adults	2001 to ≤2010	Streptococcus mutans	1	7
1010	South	Bacteria	Adults	2001 to ≤2010	Staphylococcus, coagulase negative	1	8
1012	South	Bacteria	Adults	2001 to ≤2010	Serratia marcescens	1	9
1014	South	Bacteria	Adults	2001 to ≤2010	Rickettsia sibirica	1	10
1016	South	Bacteria	Adults	2001 to ≤2010	Pseudomonas aeruginosa	1	11
1018	South	Bacteria	Adults	2001 to ≤2010	Micrococcus spp.	1	12
1020	South	Bacteria	Adults	2001 to ≤2010	Granulicatella adiacens	1	13
1022	South	Bacteria	Adults	2001 to ≤2010	Escherichia coli	1	14
1024	South	Bacteria	Adults	2001 to ≤2010	Enterococcus faecalis	1	15
1026	South	Bacteria	Adults	2001 to ≤2010	Enterobacter cloacae	1	16
1028	South	Bacteria	Adults	2001 to ≤2010	Eikenella corrodens	1	17
1030	South	Bacteria	Adults	2001 to ≤2010	Chromobacterium violaceum	1	18
1031	South	Bacteria	Adults	2001 to ≤2010	Campylobacter jejuni	1	19
1032	South	Bacteria	Adults	2001 to ≤2010	Bacilli spp.	1	20
1107	South	Bacteria	Adults	2011 to ≤2015	Staphylococcus aureus	7	1
1138	South	Bacteria	Adults	2011 to ≤2015	Escherichia coli	5	2
1141	South	Bacteria	Adults	2011 to ≤2015	Enterobacter spp.	5	3
1144	South	Bacteria	Adults	2011 to ≤2015	Pseudomonas aeruginosa	4	4
1146	South	Bacteria	Adults	2011 to ≤2015	Klebsiella spp.	4	5
1148	South	Bacteria	Adults	2011 to ≤2015	Acinetobacter baumannii	4	6
69	South	Bacteria	Adults	2011 to ≤2015	Streptococcus pneumoniae	3	7
71	South	Bacteria	Adults	2011 to ≤2015	Staphylococcus, coagulase negative	3	8
73	South	Bacteria	Adults	2011 to ≤2015	Non Typhoidal Salmonella	3	9
75	South	Bacteria	Adults	2011 to ≤2015	Klebsiella pneumoniae	3	10
77	South	Bacteria	Adults	2011 to ≤2015	Enterococcus spp.	3	11
79	South	Bacteria	Adults	2011 to ≤2015	Streptococcus pyogenes	2	12
81	South	Bacteria	Adults	2011 to ≤2015	Haemophilus spp.	2	13
83	South	Bacteria	Adults	2011 to ≤2015	Gram-positive bacterium	2	14
85	South	Bacteria	Adults	2011 to ≤2015	Gram-negative bacterium	2	15
87	South	Bacteria	Adults	2011 to ≤2015	Enterococcus faecalis	2	16
89	South	Bacteria	Adults	2011 to ≤2015	Streptococcus, viridans Group	1	17
91	South	Bacteria	Adults	2011 to ≤2015	Streptococcus constellatus	1	18
93	South	Bacteria	Adults	2011 to ≤2015	Stenotrophomonas maltophilia	1	19
95	South	Bacteria	Adults	2011 to ≤2015	Staphylococcus spp.	1	20
97	South	Bacteria	Adults	2011 to ≤2015	Serratia marcescens	1	21
99	South	Bacteria	Adults	2011 to ≤2015	Rickettsia, typhus group	1	22
101	South	Bacteria	Adults	2011 to ≤2015	Rickettsia africae	1	23
102	South	Bacteria	Adults	2011 to ≤2015	Pseudomonas spp.	1	24
103	South	Bacteria	Adults	2011 to ≤2015	Proteus spp.	1	25
104	South	Bacteria	Adults	2011 to ≤2015	Morganella spp.	1	26
108	South	Bacteria	Adults	2011 to ≤2015	Klebsiella oxytoca	1	27
109	South	Bacteria	Adults	2011 to ≤2015	Enterococcus faecium	1	28
110	South	Bacteria	Adults	2011 to ≤2015	Enterobacter asburiae	1	29
146	South	Bacteria	Adults	2011 to ≤2015	Coxiella burnetii	1	30
147	South	Bacteria	Adults	2011 to ≤2015	Citrobacter spp.	1	31
148	South	Bacteria	Adults	2011 to ≤2015	Beta-hemolytic streptococcus	1	32
149	South	Bacteria	Adults	2011 to ≤2015	Bartonella henselae	1	33
150	South	Bacteria	Adults	2011 to ≤2015	Alpha prime hemolytic streptococcus	1	34
151	South	Fungi	Adults	2001 to ≤2010	Candida albicans	1	1
156	South	Fungi	Adults	2011 to ≤2015	Cryptococcus spp.	4	1
297	South	Fungi	Adults	2011 to ≤2015	Candida spp.	2	2
299	South	Fungi	Adults	2011 to ≤2015	Candida albicans	1	3
302	South	Parasites	Adults	1980 to ≤1990	Taenia spp.	1	1
303	South	Viruses	Adults	1980 to ≤1990	Crimean-Congo hemorrhagic fever virus	3	1
305	South	Viruses	Adults	1980 to ≤1990	West Nile virus	2	2
307	South	Viruses	Adults	1980 to ≤1990	Wesselsbron virus	2	3
309	South	Viruses	Adults	1980 to ≤1990	Witwatersrand virus	1	4
311	South	Viruses	Adults	1980 to ≤1990	Sindbis virus	1	5
313	South	Viruses	Adults	1980 to ≤1990	Rift Valley fever virus	1	6
315	South	Viruses	Adults	1980 to ≤1990	Germistan virus	1	7
316	South	Viruses	Adults	1980 to ≤1990	Chikungunya virus	1	8
317	South	Viruses	Adults	1980 to ≤1990	Banzi	1	9
320	South	Viruses	Adults	2011 to ≤2015	Wesselsbron virus	1	1
322	South	Viruses	Adults	2011 to ≤2015	Dengue virus	1	2
323	West	Bacteria	Adults	1980 to ≤1990	Typhoidal Salmonella	1	1
326	West	Bacteria	Adults	1980 to ≤1990	Coliform bacteria	1	2
329	West	Bacteria	Adults	1980 to ≤1990	Citrobacter freundii	1	3
376	West	Bacteria	Adults	1991 to ≤2000	Staphylococcus aureus	1	1
581	West	Bacteria	Adults	2001 to ≤2010	Typhoidal Salmonella	2	1
584	West	Bacteria	Adults	2001 to ≤2010	Coxiella burnetii	2	2
587	West	Bacteria	Adults	2001 to ≤2010	Streptococcus pneumoniae	1	3
590	West	Bacteria	Adults	2001 to ≤2010	Brucella abortus	1	4
593	West	Bacteria	Adults	2001 to ≤2010	Borrelia crocidurae	1	5
596	West	Bacteria	Adults	2001 to ≤2010	Achromobacter spp.	1	6
837	West	Bacteria	Adults	2011 to ≤2015	Non Typhoidal Salmonella	4	1
841	West	Bacteria	Adults	2011 to ≤2015	Staphylococcus aureus	3	2
845	West	Bacteria	Adults	2011 to ≤2015	Klebsiella pneumoniae	3	3
849	West	Bacteria	Adults	2011 to ≤2015	Staphylococcus, coagulase negative	2	4
853	West	Bacteria	Adults	2011 to ≤2015	Pseudomonas aeruginosa	2	5
857	West	Bacteria	Adults	2011 to ≤2015	Uknown	1	6
860	West	Bacteria	Adults	2011 to ≤2015	Streptococcus pneumoniae	1	7
869	West	Bacteria	Adults	2011 to ≤2015	Serratia marcescens	1	8
872	West	Bacteria	Adults	2011 to ≤2015	Proteus mirabilis	1	9
875	West	Bacteria	Adults	2011 to ≤2015	Neisseria meningitidis	1	10
878	West	Bacteria	Adults	2011 to ≤2015	Leptospira interrogans	1	11
901	West	Bacteria	Adults	2011 to ≤2015	Escherichia coli	1	12
904	West	Bacteria	Adults	2011 to ≤2015	Enterococcus spp.	1	13
1034	West	Bacteria	Adults	2011 to ≤2015	Enterococcus faecalis	1	14
1037	West	Bacteria	Adults	2011 to ≤2015	Enterobacter spp.	1	15
1040	West	Bacteria	Adults	2011 to ≤2015	Diphtheroids spp.	1	16
1043	West	Bacteria	Adults	2011 to ≤2015	Brucella spp.	1	17
1046	West	Bacteria	Adults	2011 to ≤2015	Borrelia crocidurae	1	18
1049	West	Bacteria	Adults	2011 to ≤2015	Bacillus spp.	1	19
1062	West	Fungi	Adults	2011 to ≤2015	Candida albicans	1	1
1067	West	Parasites	Adults	2001 to ≤2010	Trypanosoma spp.	1	1
1068	West	Viruses	Adults	1980 to ≤1990	Yellow fever virus	4	1
1070	West	Viruses	Adults	1980 to ≤1990	Lassa virus	3	2
1072	West	Viruses	Adults	1980 to ≤1990	Sindbis virus	2	3
1074	West	Viruses	Adults	1980 to ≤1990	Semliki Forest Virus	2	4
1076	West	Viruses	Adults	1980 to ≤1990	Dengue virus	2	5
1077	West	Viruses	Adults	1980 to ≤1990	Chikungunya virus	2	6
1078	West	Viruses	Adults	1980 to ≤1990	Zika virus	1	7
1079	West	Viruses	Adults	1980 to ≤1990	West Nile virus	1	8
1080	West	Viruses	Adults	1980 to ≤1990	Wesselsbron virus	1	9
1081	West	Viruses	Adults	1980 to ≤1990	Uganda S virus	1	10
1082	West	Viruses	Adults	1980 to ≤1990	Crimean-Congo hemorrhagic fever virus	1	11
1083	West	Viruses	Adults	1991 to ≤2000	Yellow fever virus	4	1
1085	West	Viruses	Adults	1991 to ≤2000	Rift Valley fever virus	2	2
1087	West	Viruses	Adults	1991 to ≤2000	Chikungunya virus	1	3
1090	West	Viruses	Adults	2001 to ≤2010	Yellow fever virus	2	1
1092	West	Viruses	Adults	2001 to ≤2010	Rift Valley fever virus	1	2
1094	West	Viruses	Adults	2001 to ≤2010	Lassa virus	1	3
1097	West	Viruses	Adults	2001 to ≤2010	Crimean-Congo hemorrhagic fever virus	1	4
1098	West	Viruses	Adults	2011 to ≤2015	Ebola virus	4	1
1100	West	Viruses	Adults	2011 to ≤2015	Rift Valley fever virus	3	2
1102	West	Viruses	Adults	2011 to ≤2015	Lassa virus	3	3
1109	West	Viruses	Adults	2011 to ≤2015	Yellow fever virus	1	4
1110	West	Viruses	Adults	2011 to ≤2015	Rubella virus	1	5
1149	West	Viruses	Adults	2011 to ≤2015	Hepatitis C virus	1	6
1150	West	Viruses	Adults	2011 to ≤2015	Hepatitis B virus	1	7
1151	West	Viruses	Adults	2011 to ≤2015	Dengue virus	1	8
2	Central	Bacteria	Children	1980 to ≤1990	Non Typhoidal Salmonella	2	1
3	Central	Bacteria	Children	1980 to ≤1990	Typhoidal Salmonella	1	2
4	Central	Bacteria	Children	1980 to ≤1990	Streptococcus spp.	1	3
5	Central	Bacteria	Children	1980 to ≤1990	Streptococcus pneumoniae	1	4
6	Central	Bacteria	Children	1980 to ≤1990	Staphylococcus, coagulase negative	1	5
7	Central	Bacteria	Children	1980 to ≤1990	Pseudomonas spp.	1	6
8	Central	Bacteria	Children	1980 to ≤1990	Klebsiella spp.	1	7
9	Central	Bacteria	Children	1980 to ≤1990	Haemophilus influenzae	1	8
10	Central	Bacteria	Children	1980 to ≤1990	Escherichia coli	1	9
11	Central	Bacteria	Children	1980 to ≤1990	Enterococcus spp.	1	10
12	Central	Bacteria	Children	1980 to ≤1990	Enterobacter spp.	1	11
13	Central	Bacteria	Children	1980 to ≤1990	Citrobacter spp.	1	12
14	Central	Bacteria	Children	1980 to ≤1990	Arcobacter spp.	1	13
16	Central	Bacteria	Children	1991 to ≤2000	Non Typhoidal Salmonella	4	1
18	Central	Bacteria	Children	1991 to ≤2000	Streptococcus pneumoniae	3	2
20	Central	Bacteria	Children	1991 to ≤2000	Typhoidal Salmonella	2	3
22	Central	Bacteria	Children	1991 to ≤2000	Neisseria meningitidis	2	4
23	Central	Bacteria	Children	1991 to ≤2000	Streptococcus spp.	1	5
24	Central	Bacteria	Children	1991 to ≤2000	Staphylococcus, coagulase negative	1	6
25	Central	Bacteria	Children	1991 to ≤2000	Staphylococcus aureus	1	7
26	Central	Bacteria	Children	1991 to ≤2000	Pseudomonas aeruginosa	1	8
27	Central	Bacteria	Children	1991 to ≤2000	Haemophilus spp.	1	9
28	Central	Bacteria	Children	1991 to ≤2000	Haemophilus influenzae	1	10
29	Central	Bacteria	Children	1991 to ≤2000	Escherichia coli	1	11
111	Central	Bacteria	Children	1991 to ≤2000	Elizabethkingia meningoseptica	1	12
113	Central	Bacteria	Children	2001 to ≤2010	Streptococcus pneumoniae	2	1
116	Central	Bacteria	Children	2001 to ≤2010	Non Typhoidal Salmonella	2	2
119	Central	Bacteria	Children	2001 to ≤2010	Streptococcus spp.	1	3
157	Central	Bacteria	Children	2001 to ≤2010	Neisseria meningitidis	1	4
159	Central	Bacteria	Children	2001 to ≤2010	Haemophilus spp.	1	5
161	Central	Bacteria	Children	2001 to ≤2010	Haemophilus influenzae	1	6
163	Central	Bacteria	Children	2001 to ≤2010	Coxiella burnetii	1	7
164	Central	Bacteria	Children	2001 to ≤2010	Brucella spp.	1	8
166	Central	Bacteria	Children	2011 to ≤2015	Staphylococcus aureus	1	1
168	Central	Bacteria	Children	2011 to ≤2015	Rickettsia felis	1	2
170	Central	Bacteria	Children	2011 to ≤2015	Non Typhoidal Salmonella	1	3
172	Central	Bacteria	Children	2011 to ≤2015	Klebsiella spp.	1	4
174	Central	Bacteria	Children	2011 to ≤2015	Enterobacter spp.	1	5
361	Central	Parasites	Children	2011 to ≤2015	Mansonella perstans	1	1
369	Central	Parasites	Children	2011 to ≤2015	Leishmania spp.	1	2
381	Central	Viruses	Children	1991 to ≤2000	Marburg virus	1	1
383	Central	Viruses	Children	1991 to ≤2000	Lassa virus	1	2
385	Central	Viruses	Children	1991 to ≤2000	Hepatitis C virus	1	3
387	Central	Viruses	Children	1991 to ≤2000	Hepatitis B virus	1	4
389	Central	Viruses	Children	1991 to ≤2000	Ebola virus	1	5
455	East	Bacteria	Children	1980 to ≤1990	Typhoidal Salmonella	4	1
459	East	Bacteria	Children	1980 to ≤1990	Non Typhoidal Salmonella	2	2
461	East	Bacteria	Children	1980 to ≤1990	Streptococcus pneumoniae	1	3
463	East	Bacteria	Children	1980 to ≤1990	Staphylococcus aureus	1	4
465	East	Bacteria	Children	1980 to ≤1990	Borrelia spp.	1	5
639	East	Bacteria	Children	1991 to ≤2000	Non Typhoidal Salmonella	4	1
643	East	Bacteria	Children	1991 to ≤2000	Haemophilus spp.	3	2
695	East	Bacteria	Children	1991 to ≤2000	Streptococcus spp.	2	3
699	East	Bacteria	Children	1991 to ≤2000	Streptococcus pyogenes	2	4
703	East	Bacteria	Children	1991 to ≤2000	Streptococcus pneumoniae	2	5
707	East	Bacteria	Children	1991 to ≤2000	Streptococcus agalactiae	2	6
711	East	Bacteria	Children	1991 to ≤2000	Staphylococcus aureus	2	7
715	East	Bacteria	Children	1991 to ≤2000	Escherichia coli	2	8
719	East	Bacteria	Children	1991 to ≤2000	Borrelia spp.	2	9
722	East	Bacteria	Children	1991 to ≤2000	Typhoidal Salmonella	1	10
725	East	Bacteria	Children	1991 to ≤2000	Treponema pallidum	1	11
728	East	Bacteria	Children	1991 to ≤2000	Staphylococcus, coagulase negative	1	12
731	East	Bacteria	Children	1991 to ≤2000	Shigella spp.	1	13
734	East	Bacteria	Children	1991 to ≤2000	Rickettsia conorii	1	14
737	East	Bacteria	Children	1991 to ≤2000	Pseudomonas spp.	1	15
740	East	Bacteria	Children	1991 to ≤2000	Proteus spp.	1	16
742	East	Bacteria	Children	1991 to ≤2000	Neisseria meningitidis	1	17
744	East	Bacteria	Children	1991 to ≤2000	Mycoplasma pneumoniae	1	18
746	East	Bacteria	Children	1991 to ≤2000	Gram-negative bacterium	1	19
748	East	Bacteria	Children	1991 to ≤2000	Bacillus spp.	1	20
750	East	Bacteria	Children	1991 to ≤2000	Acinetobacter spp.	1	21
880	East	Bacteria	Children	2001 to ≤2010	Non Typhoidal Salmonella	15	1
884	East	Bacteria	Children	2001 to ≤2010	Streptococcus pneumoniae	12	2
888	East	Bacteria	Children	2001 to ≤2010	Staphylococcus aureus	12	3
892	East	Bacteria	Children	2001 to ≤2010	Escherichia coli	12	4
906	East	Bacteria	Children	2001 to ≤2010	Haemophilus spp.	11	5
910	East	Bacteria	Children	2001 to ≤2010	Klebsiella spp.	7	6
914	East	Bacteria	Children	2001 to ≤2010	Typhoidal Salmonella	6	7
918	East	Bacteria	Children	2001 to ≤2010	Streptococcus spp.	6	8
921	East	Bacteria	Children	2001 to ≤2010	Pseudomonas spp.	6	9
924	East	Bacteria	Children	2001 to ≤2010	Acinetobacter spp.	6	10
927	East	Bacteria	Children	2001 to ≤2010	Neisseria meningitidis	5	11
930	East	Bacteria	Children	2001 to ≤2010	Streptococcus agalactiae	4	12
933	East	Bacteria	Children	2001 to ≤2010	Gram-negative bacterium	4	13
936	East	Bacteria	Children	2001 to ≤2010	Enterobacter spp.	4	14
1103	East	Bacteria	Children	2001 to ≤2010	Gram-negative bacillus	3	15
1111	East	Bacteria	Children	2001 to ≤2010	Streptococcus, viridans Group	2	16
1114	East	Bacteria	Children	2001 to ≤2010	Shigella spp.	2	17
1117	East	Bacteria	Children	2001 to ≤2010	Pseudomonas aeruginosa	2	18
1120	East	Bacteria	Children	2001 to ≤2010	Klebsiella pneumoniae	2	19
1123	East	Bacteria	Children	2001 to ≤2010	Haemophilus influenzae	2	20
1126	East	Bacteria	Children	2001 to ≤2010	Gram-positive bacterium	2	21
1129	East	Bacteria	Children	2001 to ≤2010	Enterococcus spp.	2	22
32	East	Bacteria	Children	2001 to ≤2010	Streptococcus, group D	1	23
35	East	Bacteria	Children	2001 to ≤2010	Staphylococcus, coagulase negative	1	24
38	East	Bacteria	Children	2001 to ≤2010	Sphingomonas paucimobilis	1	25
41	East	Bacteria	Children	2001 to ≤2010	Shigella flexneri	1	26
43	East	Bacteria	Children	2001 to ≤2010	Serratia marcescens	1	27
45	East	Bacteria	Children	2001 to ≤2010	Proteus spp.	1	28
105	East	Bacteria	Children	2001 to ≤2010	Proteus mirabilis	1	29
122	East	Bacteria	Children	2001 to ≤2010	Peptostreptococcus spp.	1	30
123	East	Bacteria	Children	2001 to ≤2010	Pantoea spp.	1	31
124	East	Bacteria	Children	2001 to ≤2010	Morganella morganii	1	32
125	East	Bacteria	Children	2001 to ≤2010	Moraxella species	1	33
126	East	Bacteria	Children	2001 to ≤2010	Family Enterobacteriaceae	1	34
127	East	Bacteria	Children	2001 to ≤2010	Enterococcus faecium	1	35
128	East	Bacteria	Children	2001 to ≤2010	Enterococcus faecalis	1	36
129	East	Bacteria	Children	2001 to ≤2010	Enterobacter cloacae	1	37
130	East	Bacteria	Children	2001 to ≤2010	Citrobacter freundii	1	38
131	East	Bacteria	Children	2001 to ≤2010	Chryseobacterium spp.	1	39
132	East	Bacteria	Children	2001 to ≤2010	Campylobacter spp.	1	40
133	East	Bacteria	Children	2001 to ≤2010	Borrelia spp.	1	41
183	East	Bacteria	Children	2001 to ≤2010	Beta-hemolytic streptococcus	1	42
184	East	Bacteria	Children	2001 to ≤2010	Bacillus spp.	1	43
185	East	Bacteria	Children	2001 to ≤2010	Acinetobacter lwoffi	1	44
186	East	Bacteria	Children	2001 to ≤2010	Acinetobacter baumannii	1	45
188	East	Bacteria	Children	2011 to ≤2015	Streptococcus pneumoniae	4	1
192	East	Bacteria	Children	2011 to ≤2015	Staphylococcus aureus	4	2
196	East	Bacteria	Children	2011 to ≤2015	Non Typhoidal Salmonella	4	3
200	East	Bacteria	Children	2011 to ≤2015	Rickettsia felis	1	4
204	East	Bacteria	Children	2011 to ≤2015	Pseudomonas aeruginosa	1	5
208	East	Bacteria	Children	2011 to ≤2015	Leptospira spp.	1	6
212	East	Bacteria	Children	2011 to ≤2015	Haemophilus influenzae	1	7
216	East	Bacteria	Children	2011 to ≤2015	Enterobacter cloacae	1	8
220	East	Bacteria	Children	2011 to ≤2015	Burkholderia pseudomallei	1	9
224	East	Bacteria	Children	2011 to ≤2015	Brucella melitensis	1	10
228	East	Bacteria	Children	2011 to ≤2015	Brucella abortus	1	11
630	East	Fungi	Children	1991 to ≤2000	Candida spp.	1	1
632	East	Fungi	Children	1991 to ≤2000	Candida albicans	1	2
644	East	Fungi	Children	2001 to ≤2010	Fungus	1	1
645	East	Fungi	Children	2001 to ≤2010	Candida spp.	1	2
654	East	Viruses	Children	1980 to ≤1990	Rift Valley fever virus	1	1
656	East	Viruses	Children	1980 to ≤1990	Marburg virus	1	2
658	East	Viruses	Children	1980 to ≤1990	Lassa virus	1	3
753	East	Viruses	Children	1980 to ≤1990	Ebola virus	1	4
755	East	Viruses	Children	1980 to ≤1990	Crimean-Congo hemorrhagic fever virus	1	5
763	East	Viruses	Children	1991 to ≤2000	Measles virus	1	1
765	East	Viruses	Children	1991 to ≤2000	Human herpesvirus 6	1	2
766	East	Viruses	Children	1991 to ≤2000	Epstein Barr virus	1	3
767	East	Viruses	Children	1991 to ≤2000	B19 virus	1	4
769	East	Viruses	Children	2001 to ≤2010	Chikungunya virus	2	1
771	East	Viruses	Children	2001 to ≤2010	Rift Valley fever virus	1	2
776	East	Viruses	Children	2011 to ≤2015	Dengue virus	3	1
779	East	Viruses	Children	2011 to ≤2015	Chikungunya virus	2	2
863	East	Viruses	Children	2011 to ≤2015	Ebola virus	1	3
944	North	Bacteria	Children	1980 to ≤1990	Neisseria meningitidis	2	1
946	North	Bacteria	Children	1980 to ≤1990	Streptococcus pneumoniae	1	2
947	North	Bacteria	Children	1980 to ≤1990	Rickettsia typhi	1	3
948	North	Bacteria	Children	1980 to ≤1990	Rickettsia conorii	1	4
949	North	Bacteria	Children	1980 to ≤1990	Pseudomonas spp.	1	5
950	North	Bacteria	Children	1980 to ≤1990	Non Typhoidal Salmonella	1	6
951	North	Bacteria	Children	1980 to ≤1990	Haemophilus spp.	1	7
952	North	Bacteria	Children	1980 to ≤1990	Escherichia coli	1	8
953	North	Bacteria	Children	1980 to ≤1990	Enterobacter cloacae	1	9
955	North	Bacteria	Children	1991 to ≤2000	Streptococcus pneumoniae	2	1
958	North	Bacteria	Children	1991 to ≤2000	Rickettsia conorii	2	2
961	North	Bacteria	Children	1991 to ≤2000	Haemophilus spp.	2	3
964	North	Bacteria	Children	1991 to ≤2000	Typhoidal Salmonella	1	4
967	North	Bacteria	Children	1991 to ≤2000	Staphylococcus, coagulase negative	1	5
970	North	Bacteria	Children	1991 to ≤2000	Rickettsia typhi	1	6
973	North	Bacteria	Children	1991 to ≤2000	Non Typhoidal Salmonella	1	7
976	North	Bacteria	Children	1991 to ≤2000	Neisseria meningitidis	1	8
1096	North	Bacteria	Children	1991 to ≤2000	Coxiella burnetii	1	9
49	North	Bacteria	Children	2001 to ≤2010	Staphylococcus aureus	4	1
53	North	Bacteria	Children	2001 to ≤2010	Escherichia coli	3	2
57	North	Bacteria	Children	2001 to ≤2010	Typhoidal Salmonella	2	3
61	North	Bacteria	Children	2001 to ≤2010	Streptococcus pneumoniae	2	4
65	North	Bacteria	Children	2001 to ≤2010	Staphylococcus, coagulase negative	1	5
134	North	Bacteria	Children	2001 to ≤2010	Shigella spp.	1	6
137	North	Bacteria	Children	2001 to ≤2010	Serratia rubidaea	1	7
140	North	Bacteria	Children	2001 to ≤2010	Serratia marcescens	1	8
143	North	Bacteria	Children	2001 to ≤2010	Rickettsia conorii	1	9
233	North	Bacteria	Children	2001 to ≤2010	Pseudomonas aeruginosa	1	10
236	North	Bacteria	Children	2001 to ≤2010	Proteus spp.	1	11
239	North	Bacteria	Children	2001 to ≤2010	Neisseria meningitidis	1	12
242	North	Bacteria	Children	2001 to ≤2010	Klebsiella spp.	1	13
245	North	Bacteria	Children	2001 to ≤2010	Klebsiella pneumoniae	1	14
248	North	Bacteria	Children	2001 to ≤2010	Klebsiella oxytoca	1	15
251	North	Bacteria	Children	2001 to ≤2010	Haemophilus spp.	1	16
253	North	Bacteria	Children	2001 to ≤2010	Enterobacter cloacae	1	17
255	North	Bacteria	Children	2001 to ≤2010	Enterobacter aerogenes	1	18
257	North	Bacteria	Children	2001 to ≤2010	Chryseomonas spp.	1	19
259	North	Bacteria	Children	2001 to ≤2010	Burkholderia cepacia	1	20
261	North	Bacteria	Children	2001 to ≤2010	Brucella spp.	1	21
266	North	Bacteria	Children	2011 to ≤2015	Streptococcus pneumoniae	3	1
270	North	Bacteria	Children	2011 to ≤2015	Staphylococcus aureus	2	2
273	North	Bacteria	Children	2011 to ≤2015	Haemophilus influenzae	2	3
276	North	Bacteria	Children	2011 to ≤2015	Streptococcus spp.	1	4
279	North	Bacteria	Children	2011 to ≤2015	Rickettsia conorii	1	5
282	North	Bacteria	Children	2011 to ≤2015	Pseudomonas aeruginosa	1	6
285	North	Bacteria	Children	2011 to ≤2015	Neisseria meningitidis	1	7
288	North	Bacteria	Children	2011 to ≤2015	Klebsiella pneumoniae	1	8
291	North	Bacteria	Children	2011 to ≤2015	Escherichia coli	1	9
294	North	Bacteria	Children	2011 to ≤2015	Enterobacter cloacae	1	10
366	North	Bacteria	Children	2011 to ≤2015	Acinetobacter baumannii	1	11
515	North	Fungi	Children	1991 to ≤2000	Aspergillus fumigatus	1	1
521	North	Fungi	Children	2011 to ≤2015	Candida albicans	1	1
528	North	Parasites	Children	1991 to ≤2000	Leishmania spp.	3	1
529	North	Parasites	Children	1991 to ≤2000	Fasciola hepatica	2	2
531	North	Parasites	Children	2001 to ≤2010	Leishmania spp.	2	1
535	North	Viruses	Children	1980 to ≤1990	Hepatitis B virus	1	1
536	North	Viruses	Children	1980 to ≤1990	Hepatitis A virus	1	2
537	North	Viruses	Children	1980 to ≤1990	Epstein Barr virus	1	3
539	North	Viruses	Children	1991 to ≤2000	West Nile virus	1	1
541	North	Viruses	Children	1991 to ≤2000	Sandfly fever Sicilian virus	1	2
543	North	Viruses	Children	1991 to ≤2000	Sandfly fever Naples virus	1	3
545	North	Viruses	Children	1991 to ≤2000	Rift Valley fever virus	1	4
547	North	Viruses	Children	1991 to ≤2000	Measles virus	1	5
549	North	Viruses	Children	1991 to ≤2000	Hepatitis A virus	1	6
551	North	Viruses	Children	1991 to ≤2000	Hantaan virus	1	7
555	North	Viruses	Children	2001 to ≤2010	Human herpesvirus 8	1	1
557	North	Viruses	Children	2001 to ≤2010	Human coxsackievirus B3	1	2
610	North	Viruses	Children	2001 to ≤2010	Hepatitis A virus	1	3
612	North	Viruses	Children	2011 to ≤2015	Rubella virus	1	1
615	North	Viruses	Children	2011 to ≤2015	Human herpes simplex virus	1	2
617	North	Viruses	Children	2011 to ≤2015	Dengue virus	1	3
661	South	Bacteria	Children	1980 to ≤1990	Rickettsia conorii	2	1
664	South	Bacteria	Children	1980 to ≤1990	Neisseria meningitidis	2	2
667	South	Bacteria	Children	1980 to ≤1990	Haemophilus influenzae	2	3
669	South	Bacteria	Children	1980 to ≤1990	Typhoidal Salmonella	1	4
671	South	Bacteria	Children	1980 to ≤1990	Streptococcus, viridans Group	1	5
673	South	Bacteria	Children	1980 to ≤1990	Streptococcus pyogenes	1	6
675	South	Bacteria	Children	1980 to ≤1990	Streptococcus pneumoniae	1	7
782	South	Bacteria	Children	1980 to ≤1990	Streptococcus constellatus	1	8
784	South	Bacteria	Children	1980 to ≤1990	Streptococcus bovis	1	9
786	South	Bacteria	Children	1980 to ≤1990	Staphylococcus, coagulase negative	1	10
788	South	Bacteria	Children	1980 to ≤1990	Staphylococcus aureus	1	11
790	South	Bacteria	Children	1980 to ≤1990	Serratia marcescens	1	12
792	South	Bacteria	Children	1980 to ≤1990	Non Typhoidal Salmonella	1	13
794	South	Bacteria	Children	1980 to ≤1990	Neisseria meningococcus	1	14
796	South	Bacteria	Children	1980 to ≤1990	Neisseria flavescens	1	15
798	South	Bacteria	Children	1980 to ≤1990	Mycobacterium spp.	1	16
800	South	Bacteria	Children	1980 to ≤1990	Haemophilus spp.	1	17
802	South	Bacteria	Children	1980 to ≤1990	Escherichia coli	1	18
804	South	Bacteria	Children	1980 to ≤1990	Enterococcus faecalis	1	19
806	South	Bacteria	Children	1980 to ≤1990	Diphtheroids spp.	1	20
808	South	Bacteria	Children	1980 to ≤1990	Campylobacter spp.	1	21
810	South	Bacteria	Children	1980 to ≤1990	Bacillus spp.	1	22
812	South	Bacteria	Children	1980 to ≤1990	Alpha-hemolytic streptococcus	1	23
816	South	Bacteria	Children	1991 to ≤2000	Staphylococcus aureus	2	1
866	South	Bacteria	Children	1991 to ≤2000	Streptococcus pneumoniae	1	2
979	South	Bacteria	Children	1991 to ≤2000	Staphylococcus, coagulase negative	1	3
981	South	Bacteria	Children	1991 to ≤2000	Rickettsia conorii	1	4
983	South	Bacteria	Children	1991 to ≤2000	Non Typhoidal Salmonella	1	5
985	South	Bacteria	Children	1991 to ≤2000	Klebsiella spp.	1	6
986	South	Bacteria	Children	1991 to ≤2000	Klebsiella pneumoniae	1	7
987	South	Bacteria	Children	1991 to ≤2000	Escherichia coli	1	8
988	South	Bacteria	Children	1991 to ≤2000	Enterobacter cloacae	1	9
989	South	Bacteria	Children	1991 to ≤2000	Brucella melitensis	1	10
990	South	Bacteria	Children	1991 to ≤2000	Brucella abortus	1	11
991	South	Bacteria	Children	1991 to ≤2000	Acinetobacter spp.	1	12
993	South	Bacteria	Children	2001 to ≤2010	Uknown	1	1
996	South	Bacteria	Children	2001 to ≤2010	Streptococcus, viridans Group	1	2
999	South	Bacteria	Children	2001 to ≤2010	Streptococcus pneumoniae	1	3
1002	South	Bacteria	Children	2001 to ≤2010	Staphylococcus, coagulase negative	1	4
1005	South	Bacteria	Children	2001 to ≤2010	Staphylococcus aureus	1	5
1007	South	Bacteria	Children	2001 to ≤2010	Pseudomonas aeruginosa	1	6
1009	South	Bacteria	Children	2001 to ≤2010	Non Typhoidal Salmonella	1	7
1011	South	Bacteria	Children	2001 to ≤2010	Klebsiella spp.	1	8
1013	South	Bacteria	Children	2001 to ≤2010	Haemophilus spp.	1	9
1015	South	Bacteria	Children	2001 to ≤2010	Gram-positive bacterium	1	10
1017	South	Bacteria	Children	2001 to ≤2010	Gram-negative bacterium	1	11
1019	South	Bacteria	Children	2001 to ≤2010	Escherichia coli	1	12
1021	South	Bacteria	Children	2001 to ≤2010	Enterococcus spp.	1	13
1023	South	Bacteria	Children	2001 to ≤2010	Enterobacter spp.	1	14
1025	South	Bacteria	Children	2001 to ≤2010	Corynebacterium spp.	1	15
1027	South	Bacteria	Children	2001 to ≤2010	Bacillus spp.	1	16
1029	South	Bacteria	Children	2001 to ≤2010	Acinetobacter spp.	1	17
1108	South	Bacteria	Children	2011 to ≤2015	Staphylococcus aureus	2	1
1139	South	Bacteria	Children	2011 to ≤2015	Streptococcus pneumoniae	1	2
1142	South	Bacteria	Children	2011 to ≤2015	Haemophilus influenzae	1	3
152	South	Fungi	Children	2001 to ≤2010	Fungus	1	1
153	South	Fungi	Children	2001 to ≤2010	Candida spp.	1	2
154	South	Fungi	Children	2001 to ≤2010	Candida parapsilosis	1	3
155	South	Fungi	Children	2001 to ≤2010	Candida albicans	1	4
295	South	Fungi	Children	2011 to ≤2015	Cryptococcus spp.	1	1
304	South	Viruses	Children	1980 to ≤1990	Wesselsbron virus	1	1
306	South	Viruses	Children	1980 to ≤1990	Streptococcus, viridans Group	1	2
308	South	Viruses	Children	1980 to ≤1990	Pongola virus	1	3
310	South	Viruses	Children	1980 to ≤1990	Crimean-Congo hemorrhagic fever virus	1	4
312	South	Viruses	Children	1980 to ≤1990	Chikungunya virus	1	5
314	South	Viruses	Children	1980 to ≤1990	Banzi	1	6
318	South	Viruses	Children	1991 to ≤2000	Genus Cytomegalovirus	1	1
319	South	Viruses	Children	1991 to ≤2000	Adenovirus	1	2
321	South	Viruses	Children	2011 to ≤2015	Human enterovirus	1	1
324	West	Bacteria	Children	1980 to ≤1990	Typhoidal Salmonella	2	1
327	West	Bacteria	Children	1980 to ≤1990	Streptococcus pneumoniae	1	2
330	West	Bacteria	Children	1980 to ≤1990	Staphylococcus, coagulase negative	1	3
332	West	Bacteria	Children	1980 to ≤1990	Staphylococcus aureus	1	4
334	West	Bacteria	Children	1980 to ≤1990	Pseudomonas spp.	1	5
336	West	Bacteria	Children	1980 to ≤1990	Pseudomonas aeruginosa	1	6
338	West	Bacteria	Children	1980 to ≤1990	Proteus mirabilis	1	7
340	West	Bacteria	Children	1980 to ≤1990	Neisseria meningitidis	1	8
342	West	Bacteria	Children	1980 to ≤1990	Klebsiella spp.	1	9
344	West	Bacteria	Children	1980 to ≤1990	Haemophilus spp.	1	10
346	West	Bacteria	Children	1980 to ≤1990	Haemophilus influenzae	1	11
348	West	Bacteria	Children	1980 to ≤1990	Escherichia coli	1	12
428	West	Bacteria	Children	1991 to ≤2000	Streptococcus pneumoniae	5	1
431	West	Bacteria	Children	1991 to ≤2000	Staphylococcus aureus	4	2
434	West	Bacteria	Children	1991 to ≤2000	Neisseria meningitidis	4	3
437	West	Bacteria	Children	1991 to ≤2000	Haemophilus influenzae	4	4
440	West	Bacteria	Children	1991 to ≤2000	Typhoidal Salmonella	3	5
443	West	Bacteria	Children	1991 to ≤2000	Pseudomonas spp.	2	6
446	West	Bacteria	Children	1991 to ≤2000	Klebsiella spp.	2	7
449	West	Bacteria	Children	1991 to ≤2000	Escherichia coli	2	8
452	West	Bacteria	Children	1991 to ≤2000	Coliform bacteria	2	9
559	West	Bacteria	Children	1991 to ≤2000	Uknown	1	10
562	West	Bacteria	Children	1991 to ≤2000	Streptococcus spp.	1	11
565	West	Bacteria	Children	1991 to ≤2000	Shigella spp.	1	12
567	West	Bacteria	Children	1991 to ≤2000	Proteus spp.	1	13
569	West	Bacteria	Children	1991 to ≤2000	Non Typhoidal Salmonella	1	14
571	West	Bacteria	Children	1991 to ≤2000	Neisseria meningococcus	1	15
572	West	Bacteria	Children	1991 to ≤2000	Gram-positive diplococcus	1	16
573	West	Bacteria	Children	1991 to ≤2000	Gram-positive coccus	1	17
574	West	Bacteria	Children	1991 to ≤2000	Gram-negative diplococcus	1	18
575	West	Bacteria	Children	1991 to ≤2000	Gram-negative coccus	1	19
576	West	Bacteria	Children	1991 to ≤2000	Gram-negative bacterium	1	20
577	West	Bacteria	Children	1991 to ≤2000	Gram-negative bacillus	1	21
578	West	Bacteria	Children	1991 to ≤2000	Borrelia spp.	1	22
579	West	Bacteria	Children	1991 to ≤2000	Alpha-hemolytic streptococcus	1	23
580	West	Bacteria	Children	1991 to ≤2000	Acinetobacter spp.	1	24
582	West	Bacteria	Children	2001 to ≤2010	Non Typhoidal Salmonella	6	1
585	West	Bacteria	Children	2001 to ≤2010	Typhoidal Salmonella	4	2
588	West	Bacteria	Children	2001 to ≤2010	Streptococcus pneumoniae	4	3
591	West	Bacteria	Children	2001 to ≤2010	Staphylococcus aureus	4	4
594	West	Bacteria	Children	2001 to ≤2010	Streptococcus spp.	2	5
597	West	Bacteria	Children	2001 to ≤2010	Staphylococcus, coagulase negative	2	6
599	West	Bacteria	Children	2001 to ≤2010	Neisseria meningitidis	2	7
601	West	Bacteria	Children	2001 to ≤2010	Haemophilus spp.	2	8
603	West	Bacteria	Children	2001 to ≤2010	Staphylococcus spp.	1	9
605	West	Bacteria	Children	2001 to ≤2010	Pseudomonas spp.	1	10
620	West	Bacteria	Children	2001 to ≤2010	Pseudomonas aeruginosa	1	11
622	West	Bacteria	Children	2001 to ≤2010	Proteus vulgaris	1	12
624	West	Bacteria	Children	2001 to ≤2010	Proteus spp.	1	13
626	West	Bacteria	Children	2001 to ≤2010	Neisseria meningococcus	1	14
636	West	Bacteria	Children	2001 to ≤2010	Klebsiella spp.	1	15
678	West	Bacteria	Children	2001 to ≤2010	Klebsiella pneumoniae ss. rhinoscleromatis	1	16
680	West	Bacteria	Children	2001 to ≤2010	Klebsiella pneumoniae	1	17
682	West	Bacteria	Children	2001 to ≤2010	Haemophilus influenzae type f	1	18
684	West	Bacteria	Children	2001 to ≤2010	Haemophilus influenzae type E	1	19
686	West	Bacteria	Children	2001 to ≤2010	Haemophilus influenzae type c	1	20
688	West	Bacteria	Children	2001 to ≤2010	Haemophilus influenzae type b	1	21
690	West	Bacteria	Children	2001 to ≤2010	Haemophilus influenzae	1	22
818	West	Bacteria	Children	2001 to ≤2010	Gram-negative bacterium	1	23
820	West	Bacteria	Children	2001 to ≤2010	Escherichia coli	1	24
822	West	Bacteria	Children	2001 to ≤2010	Enterobacter spp.	1	25
824	West	Bacteria	Children	2001 to ≤2010	Enterobacter cloacae	1	26
826	West	Bacteria	Children	2001 to ≤2010	Coxiella burnetii	1	27
828	West	Bacteria	Children	2001 to ≤2010	Coliform bacteria	1	28
830	West	Bacteria	Children	2001 to ≤2010	Citrobacter freundii	1	29
832	West	Bacteria	Children	2001 to ≤2010	Chromobacterium spp.	1	30
834	West	Bacteria	Children	2001 to ≤2010	Borrelia crocidurae	1	31
836	West	Bacteria	Children	2001 to ≤2010	Beta-hemolytic streptococcus	1	32
838	West	Bacteria	Children	2011 to ≤2015	Staphylococcus aureus	5	1
842	West	Bacteria	Children	2011 to ≤2015	Non Typhoidal Salmonella	4	2
846	West	Bacteria	Children	2011 to ≤2015	Streptococcus pneumoniae	3	3
850	West	Bacteria	Children	2011 to ≤2015	Klebsiella pneumoniae	3	4
854	West	Bacteria	Children	2011 to ≤2015	Haemophilus influenzae	3	5
858	West	Bacteria	Children	2011 to ≤2015	Escherichia coli	3	6
861	West	Bacteria	Children	2011 to ≤2015	Pseudomonas aeruginosa	2	7
870	West	Bacteria	Children	2011 to ≤2015	Proteus mirabilis	2	8
873	West	Bacteria	Children	2011 to ≤2015	Neisseria meningitidis	2	9
876	West	Bacteria	Children	2011 to ≤2015	Typhoidal Salmonella	1	10
899	West	Bacteria	Children	2011 to ≤2015	Streptococcus spp.	1	11
902	West	Bacteria	Children	2011 to ≤2015	Streptococcus pyogenes	1	12
905	West	Bacteria	Children	2011 to ≤2015	Staphylococcus, coagulase negative	1	13
1035	West	Bacteria	Children	2011 to ≤2015	Pseudomonas spp.	1	14
1038	West	Bacteria	Children	2011 to ≤2015	Klebsiella spp.	1	15
1041	West	Bacteria	Children	2011 to ≤2015	Enterococcus spp.	1	16
1044	West	Bacteria	Children	2011 to ≤2015	Enterococcus faecalis	1	17
1047	West	Bacteria	Children	2011 to ≤2015	Enterobacter spp.	1	18
1050	West	Bacteria	Children	2011 to ≤2015	Enterobacter cloacae	1	19
1052	West	Bacteria	Children	2011 to ≤2015	Diphtheroids spp.	1	20
1054	West	Bacteria	Children	2011 to ≤2015	Coxiella burnetii	1	21
1056	West	Bacteria	Children	2011 to ≤2015	Bacillus spp.	1	22
1061	West	Fungi	Children	1991 to ≤2000	Candida spp.	1	1
1063	West	Fungi	Children	2011 to ≤2015	Candida spp.	1	1
1065	West	Parasites	Children	1980 to ≤1990	Loa loa	1	1
1066	West	Parasites	Children	1980 to ≤1990	Leishmania spp.	1	2
1069	West	Viruses	Children	1980 to ≤1990	Lassa virus	3	1
1071	West	Viruses	Children	1980 to ≤1990	Yellow fever virus	1	2
1073	West	Viruses	Children	1980 to ≤1990	Wesselsbron virus	1	3
1075	West	Viruses	Children	1980 to ≤1990	Uganda S virus	1	4
1084	West	Viruses	Children	1991 to ≤2000	Yellow fever virus	3	1
1086	West	Viruses	Children	1991 to ≤2000	Rift Valley fever virus	1	2
1088	West	Viruses	Children	1991 to ≤2000	Measles virus	1	3
1089	West	Viruses	Children	1991 to ≤2000	Chikungunya virus	1	4
1091	West	Viruses	Children	2001 to ≤2010	Rift Valley fever virus	1	1
1093	West	Viruses	Children	2001 to ≤2010	Measles virus	1	2
1099	West	Viruses	Children	2011 to ≤2015	Measles virus	1	1
1101	West	Viruses	Children	2011 to ≤2015	Dengue virus	1	2
456	East	Bacteria	Infants	1980 to ≤1990	Staphylococcus, coagulase negative	1	1
640	East	Bacteria	Infants	1991 to ≤2000	Streptococcus spp.	1	1
692	East	Bacteria	Infants	1991 to ≤2000	Streptococcus pyogenes	1	2
696	East	Bacteria	Infants	1991 to ≤2000	Streptococcus pneumoniae	1	3
700	East	Bacteria	Infants	1991 to ≤2000	Serratia spp.	1	4
704	East	Bacteria	Infants	1991 to ≤2000	Non Typhoidal Salmonella	1	5
708	East	Bacteria	Infants	1991 to ≤2000	Klebsiella pneumoniae	1	6
712	East	Bacteria	Infants	1991 to ≤2000	Haemophilus spp.	1	7
716	East	Bacteria	Infants	1991 to ≤2000	Escherichia coli	1	8
881	East	Bacteria	Infants	2001 to ≤2010	Streptococcus spp.	2	1
885	East	Bacteria	Infants	2001 to ≤2010	Streptococcus pneumoniae	2	2
889	East	Bacteria	Infants	2001 to ≤2010	Streptococcus agalactiae	2	3
893	East	Bacteria	Infants	2001 to ≤2010	Staphylococcus aureus	2	4
907	East	Bacteria	Infants	2001 to ≤2010	Non Typhoidal Salmonella	2	5
911	East	Bacteria	Infants	2001 to ≤2010	Klebsiella spp.	2	6
915	East	Bacteria	Infants	2001 to ≤2010	Gram-negative bacterium	2	7
919	East	Bacteria	Infants	2001 to ≤2010	Escherichia coli	2	8
922	East	Bacteria	Infants	2001 to ≤2010	Acinetobacter spp.	2	9
925	East	Bacteria	Infants	2001 to ≤2010	Vibrio spp.	1	10
928	East	Bacteria	Infants	2001 to ≤2010	Vibrio cholerae	1	11
931	East	Bacteria	Infants	2001 to ≤2010	Streptococcus, viridans Group	1	12
934	East	Bacteria	Infants	2001 to ≤2010	Streptococcus, group G	1	13
937	East	Bacteria	Infants	2001 to ≤2010	Streptococcus, group D	1	14
1104	East	Bacteria	Infants	2001 to ≤2010	Pseudomonas spp.	1	15
1112	East	Bacteria	Infants	2001 to ≤2010	Pseudomonas cepacia	1	16
1115	East	Bacteria	Infants	2001 to ≤2010	Pseudomonas aeruginosa	1	17
1118	East	Bacteria	Infants	2001 to ≤2010	Proteus spp.	1	18
1121	East	Bacteria	Infants	2001 to ≤2010	Proteus mirabilis	1	19
1124	East	Bacteria	Infants	2001 to ≤2010	Neisseria meningitidis	1	20
1127	East	Bacteria	Infants	2001 to ≤2010	Haemophilus spp.	1	21
30	East	Bacteria	Infants	2001 to ≤2010	Haemophilus influenzae	1	22
33	East	Bacteria	Infants	2001 to ≤2010	Gram-positive bacterium	1	23
36	East	Bacteria	Infants	2001 to ≤2010	Gram-positive bacillus	1	24
39	East	Bacteria	Infants	2001 to ≤2010	Gram-negative bacillus	1	25
42	East	Bacteria	Infants	2001 to ≤2010	Enterobacter spp.	1	26
44	East	Bacteria	Infants	2001 to ≤2010	Beta-hemolytic streptococcus	1	27
46	East	Bacteria	Infants	2001 to ≤2010	Aeromonas spp.	1	28
106	East	Bacteria	Infants	2001 to ≤2010	Aeromonas sobria	1	29
189	East	Bacteria	Infants	2011 to ≤2015	Vibrio cholerae	1	1
193	East	Bacteria	Infants	2011 to ≤2015	Streptococcus, viridans Group	1	2
197	East	Bacteria	Infants	2011 to ≤2015	Streptococcus, group D	1	3
201	East	Bacteria	Infants	2011 to ≤2015	Streptococcus spp.	1	4
205	East	Bacteria	Infants	2011 to ≤2015	Streptococcus pneumoniae	1	5
209	East	Bacteria	Infants	2011 to ≤2015	Streptococcus agalactiae	1	6
213	East	Bacteria	Infants	2011 to ≤2015	Staphylococcus aureus	1	7
217	East	Bacteria	Infants	2011 to ≤2015	Shigella spp.	1	8
221	East	Bacteria	Infants	2011 to ≤2015	Pseudomonas spp.	1	9
225	East	Bacteria	Infants	2011 to ≤2015	Pseudomonas cepacia	1	10
229	East	Bacteria	Infants	2011 to ≤2015	Pseudomonas aeruginosa	1	11
232	East	Bacteria	Infants	2011 to ≤2015	Non Typhoidal Salmonella	1	12
370	East	Bacteria	Infants	2011 to ≤2015	Neisseria meningitidis	1	13
402	East	Bacteria	Infants	2011 to ≤2015	Kluyvera spp.	1	14
405	East	Bacteria	Infants	2011 to ≤2015	Klebsiella pneumoniae	1	15
408	East	Bacteria	Infants	2011 to ≤2015	Haemophilus spp.	1	16
411	East	Bacteria	Infants	2011 to ≤2015	Gram-positive bacillus	1	17
414	East	Bacteria	Infants	2011 to ≤2015	Gram-negative bacillus	1	18
417	East	Bacteria	Infants	2011 to ≤2015	Escherichia coli	1	19
467	East	Bacteria	Infants	2011 to ≤2015	Enterobacter spp.	1	20
470	East	Bacteria	Infants	2011 to ≤2015	Clostridium spp.	1	21
473	East	Bacteria	Infants	2011 to ≤2015	Aeromonas spp.	1	22
476	East	Bacteria	Infants	2011 to ≤2015	Acinetobacter spp.	1	23
50	North	Bacteria	Infants	2001 to ≤2010	Non Typhoidal Salmonella	1	1
54	North	Bacteria	Infants	2001 to ≤2010	Klebsiella pneumoniae	1	2
58	North	Bacteria	Infants	2001 to ≤2010	Escherichia coli	1	3
62	North	Bacteria	Infants	2001 to ≤2010	Enterobacter cloacae	1	4
66	North	Bacteria	Infants	2001 to ≤2010	Acinetobacter baumannii	1	5
267	North	Bacteria	Infants	2011 to ≤2015	Listeria monocytogenes	1	1
817	South	Bacteria	Infants	1991 to ≤2000	Acinetobacter spp.	1	1
1136	South	Bacteria	Infants	2011 to ≤2015	Streptococcus agalactiae	2	1
429	West	Bacteria	Infants	1991 to ≤2000	Streptococcus, group G	1	1
432	West	Bacteria	Infants	1991 to ≤2000	Streptococcus pyogenes	1	2
435	West	Bacteria	Infants	1991 to ≤2000	Streptococcus pneumoniae	1	3
438	West	Bacteria	Infants	1991 to ≤2000	Streptococcus agalactiae	1	4
441	West	Bacteria	Infants	1991 to ≤2000	Staphylococcus aureus	1	5
444	West	Bacteria	Infants	1991 to ≤2000	Non Typhoidal Salmonella	1	6
447	West	Bacteria	Infants	1991 to ≤2000	Moraxella spp.	1	7
450	West	Bacteria	Infants	1991 to ≤2000	Haemophilus spp.	1	8
453	West	Bacteria	Infants	1991 to ≤2000	Escherichia coli	1	9
560	West	Bacteria	Infants	1991 to ≤2000	Enterobacter spp.	1	10
563	West	Bacteria	Infants	1991 to ≤2000	Enterobacter cloacae	1	11
839	West	Bacteria	Infants	2011 to ≤2015	Staphylococcus aureus	1	1
843	West	Bacteria	Infants	2011 to ≤2015	Non Typhoidal Salmonella	1	2
847	West	Bacteria	Infants	2011 to ≤2015	Klebsiella spp.	1	3
851	West	Bacteria	Infants	2011 to ≤2015	Escherichia coli	1	4
855	West	Bacteria	Infants	2011 to ≤2015	Enterobacter spp.	1	5
114	Central	Bacteria	Neonates	2001 to ≤2010	Streptococcus pneumoniae	1	1
117	Central	Bacteria	Neonates	2001 to ≤2010	Streptococcus agalactiae	1	2
120	Central	Bacteria	Neonates	2001 to ≤2010	Klebsiella pneumoniae	1	3
457	East	Bacteria	Neonates	1980 to ≤1990	Borrelia caucasica	1	1
641	East	Bacteria	Neonates	1991 to ≤2000	Staphylococcus aureus	3	1
693	East	Bacteria	Neonates	1991 to ≤2000	Escherichia coli	3	2
697	East	Bacteria	Neonates	1991 to ≤2000	Streptococcus agalactiae	2	3
701	East	Bacteria	Neonates	1991 to ≤2000	Klebsiella spp.	2	4
705	East	Bacteria	Neonates	1991 to ≤2000	Enterobacter spp.	2	5
709	East	Bacteria	Neonates	1991 to ≤2000	Typhoidal Salmonella	1	6
713	East	Bacteria	Neonates	1991 to ≤2000	Treponema pallidum	1	7
717	East	Bacteria	Neonates	1991 to ≤2000	Streptococcus, group G	1	8
720	East	Bacteria	Neonates	1991 to ≤2000	Streptococcus, group F	1	9
723	East	Bacteria	Neonates	1991 to ≤2000	Streptococcus, group D	1	10
726	East	Bacteria	Neonates	1991 to ≤2000	Staphylococcus, coagulase negative	1	11
729	East	Bacteria	Neonates	1991 to ≤2000	Staphylococcus spp.	1	12
732	East	Bacteria	Neonates	1991 to ≤2000	Pseudomonas aeruginosa	1	13
735	East	Bacteria	Neonates	1991 to ≤2000	Micrococcus spp.	1	14
738	East	Bacteria	Neonates	1991 to ≤2000	Lactobacillus plantarum	1	15
741	East	Bacteria	Neonates	1991 to ≤2000	Klebsiella pneumoniae	1	16
743	East	Bacteria	Neonates	1991 to ≤2000	Gamma-hemolytic streptococcus	1	17
745	East	Bacteria	Neonates	1991 to ≤2000	Enterococcus spp.	1	18
747	East	Bacteria	Neonates	1991 to ≤2000	Diphtheroids spp.	1	19
749	East	Bacteria	Neonates	1991 to ≤2000	Coliform bacteria	1	20
751	East	Bacteria	Neonates	1991 to ≤2000	Citrobacter spp.	1	21
862	East	Bacteria	Neonates	1991 to ≤2000	Acinetobacter calcoaceticus	1	22
882	East	Bacteria	Neonates	2001 to ≤2010	Streptococcus agalactiae	6	1
886	East	Bacteria	Neonates	2001 to ≤2010	Escherichia coli	6	2
890	East	Bacteria	Neonates	2001 to ≤2010	Staphylococcus aureus	5	3
894	East	Bacteria	Neonates	2001 to ≤2010	Non Typhoidal Salmonella	5	4
908	East	Bacteria	Neonates	2001 to ≤2010	Streptococcus pneumoniae	4	5
912	East	Bacteria	Neonates	2001 to ≤2010	Gram-positive bacterium	4	6
916	East	Bacteria	Neonates	2001 to ≤2010	Gram-negative bacterium	4	7
920	East	Bacteria	Neonates	2001 to ≤2010	Streptococcus spp.	3	8
923	East	Bacteria	Neonates	2001 to ≤2010	Klebsiella spp.	3	9
926	East	Bacteria	Neonates	2001 to ≤2010	Klebsiella pneumoniae	3	10
929	East	Bacteria	Neonates	2001 to ≤2010	Haemophilus spp.	3	11
932	East	Bacteria	Neonates	2001 to ≤2010	Pseudomonas spp.	2	12
935	East	Bacteria	Neonates	2001 to ≤2010	Enterobacter spp.	2	13
938	East	Bacteria	Neonates	2001 to ≤2010	Streptococcus, group D	1	14
1105	East	Bacteria	Neonates	2001 to ≤2010	Staphylococcus, coagulase negative	1	15
1113	East	Bacteria	Neonates	2001 to ≤2010	Staphylococcus spp.	1	16
1116	East	Bacteria	Neonates	2001 to ≤2010	Raoultella planticola	1	17
1119	East	Bacteria	Neonates	2001 to ≤2010	Pseudomonas putida	1	18
1122	East	Bacteria	Neonates	2001 to ≤2010	Proteus mirabilis	1	19
1125	East	Bacteria	Neonates	2001 to ≤2010	Neisseria meningitidis	1	20
1128	East	Bacteria	Neonates	2001 to ≤2010	Haemophilus influenzae	1	21
31	East	Bacteria	Neonates	2001 to ≤2010	Gamma-hemolytic streptococcus	1	22
34	East	Bacteria	Neonates	2001 to ≤2010	Enterococcus faecalis	1	23
37	East	Bacteria	Neonates	2001 to ≤2010	Enterobacter cloacae	1	24
40	East	Bacteria	Neonates	2001 to ≤2010	Acinetobacter spp.	1	25
190	East	Bacteria	Neonates	2011 to ≤2015	Staphylococcus aureus	6	1
194	East	Bacteria	Neonates	2011 to ≤2015	Escherichia coli	6	2
198	East	Bacteria	Neonates	2011 to ≤2015	Staphylococcus, coagulase negative	5	3
202	East	Bacteria	Neonates	2011 to ≤2015	Klebsiella spp.	5	4
206	East	Bacteria	Neonates	2011 to ≤2015	Streptococcus spp.	4	5
210	East	Bacteria	Neonates	2011 to ≤2015	Streptococcus agalactiae	4	6
214	East	Bacteria	Neonates	2011 to ≤2015	Pseudomonas aeruginosa	3	7
218	East	Bacteria	Neonates	2011 to ≤2015	Enterobacter spp.	3	8
222	East	Bacteria	Neonates	2011 to ≤2015	Streptococcus pneumoniae	2	9
226	East	Bacteria	Neonates	2011 to ≤2015	Pseudomonas spp.	2	10
230	East	Bacteria	Neonates	2011 to ≤2015	Non Typhoidal Salmonella	2	11
362	East	Bacteria	Neonates	2011 to ≤2015	Typhoidal Salmonella	1	12
371	East	Bacteria	Neonates	2011 to ≤2015	Streptococcus, group D	1	13
403	East	Bacteria	Neonates	2011 to ≤2015	Serratia spp.	1	14
406	East	Bacteria	Neonates	2011 to ≤2015	Serratia odorifera	1	15
409	East	Bacteria	Neonates	2011 to ≤2015	Pasteurella spp.	1	16
412	East	Bacteria	Neonates	2011 to ≤2015	Pantoea agglomerans	1	17
415	East	Bacteria	Neonates	2011 to ≤2015	Neisseria meningitidis	1	18
418	East	Bacteria	Neonates	2011 to ≤2015	Morganella morganii	1	19
468	East	Bacteria	Neonates	2011 to ≤2015	Kluyvera spp.	1	20
471	East	Bacteria	Neonates	2011 to ≤2015	Klebsiella pneumoniae	1	21
474	East	Bacteria	Neonates	2011 to ≤2015	Haemophilus spp.	1	22
477	East	Bacteria	Neonates	2011 to ≤2015	Haemophilus influenzae	1	23
479	East	Bacteria	Neonates	2011 to ≤2015	Enterococcus spp.	1	24
481	East	Bacteria	Neonates	2011 to ≤2015	Enterobacter cloacae	1	25
483	East	Bacteria	Neonates	2011 to ≤2015	Burkholderia cepacia	1	26
485	East	Bacteria	Neonates	2011 to ≤2015	Beta-hemolytic streptococcus	1	27
487	East	Bacteria	Neonates	2011 to ≤2015	Agrobacterium spp.	1	28
606	East	Bacteria	Neonates	2011 to ≤2015	Aeromonas spp.	1	29
608	East	Bacteria	Neonates	2011 to ≤2015	Acinetobacter spp.	1	30
629	East	Bacteria	Neonates	2011 to ≤2015	Acinetobacter lwoffi	1	31
631	East	Fungi	Neonates	1991 to ≤2000	Candida albicans	1	1
647	East	Fungi	Neonates	2011 to ≤2015	Candida spp.	1	1
777	East	Viruses	Neonates	2011 to ≤2015	Human herpes simplex virus	1	1
780	East	Viruses	Neonates	2011 to ≤2015	Genus Cytomegalovirus	1	2
956	North	Bacteria	Neonates	1991 to ≤2000	Non Typhoidal Salmonella	2	1
959	North	Bacteria	Neonates	1991 to ≤2000	Staphylococcus aureus	1	2
962	North	Bacteria	Neonates	1991 to ≤2000	Serratia spp.	1	3
965	North	Bacteria	Neonates	1991 to ≤2000	Pseudomonas spp.	1	4
968	North	Bacteria	Neonates	1991 to ≤2000	Klebsiella spp.	1	5
971	North	Bacteria	Neonates	1991 to ≤2000	Klebsiella pneumoniae	1	6
974	North	Bacteria	Neonates	1991 to ≤2000	Escherichia coli	1	7
977	North	Bacteria	Neonates	1991 to ≤2000	Enterobacter spp.	1	8
51	North	Bacteria	Neonates	2001 to ≤2010	Staphylococcus, coagulase negative	2	1
55	North	Bacteria	Neonates	2001 to ≤2010	Serratia liquefaciens	2	2
59	North	Bacteria	Neonates	2001 to ≤2010	Staphylococcus aureus	1	3
63	North	Bacteria	Neonates	2001 to ≤2010	Serratia marcescens	1	4
67	North	Bacteria	Neonates	2001 to ≤2010	Pseudomonas spp.	1	5
135	North	Bacteria	Neonates	2001 to ≤2010	Pseudomonas putida	1	6
138	North	Bacteria	Neonates	2001 to ≤2010	Pseudomonas aeruginosa	1	7
141	North	Bacteria	Neonates	2001 to ≤2010	Proteus mirabilis	1	8
144	North	Bacteria	Neonates	2001 to ≤2010	Oligella ureolytica	1	9
234	North	Bacteria	Neonates	2001 to ≤2010	Klebsiella pneumoniae	1	10
237	North	Bacteria	Neonates	2001 to ≤2010	Halomonas spp.	1	11
240	North	Bacteria	Neonates	2001 to ≤2010	Gram-positive bacillus	1	12
243	North	Bacteria	Neonates	2001 to ≤2010	Gram-negative bacillus	1	13
246	North	Bacteria	Neonates	2001 to ≤2010	Enterobacter spp.	1	14
249	North	Bacteria	Neonates	2001 to ≤2010	Enterobacter cloacae	1	15
268	North	Bacteria	Neonates	2011 to ≤2015	Escherichia coli	12	1
271	North	Bacteria	Neonates	2011 to ≤2015	Klebsiella pneumoniae	7	2
274	North	Bacteria	Neonates	2011 to ≤2015	Staphylococcus, coagulase negative	6	3
277	North	Bacteria	Neonates	2011 to ≤2015	Staphylococcus aureus	6	4
280	North	Bacteria	Neonates	2011 to ≤2015	Klebsiella spp.	6	5
283	North	Bacteria	Neonates	2011 to ≤2015	Pseudomonas spp.	5	6
286	North	Bacteria	Neonates	2011 to ≤2015	Streptococcus agalactiae	4	7
289	North	Bacteria	Neonates	2011 to ≤2015	Pseudomonas aeruginosa	4	8
292	North	Bacteria	Neonates	2011 to ≤2015	Streptococcus pneumoniae	3	9
364	North	Bacteria	Neonates	2011 to ≤2015	Enterococcus spp.	3	10
372	North	Bacteria	Neonates	2011 to ≤2015	Enterobacter spp.	3	11
374	North	Bacteria	Neonates	2011 to ≤2015	Enterobacter cloacae	3	12
420	North	Bacteria	Neonates	2011 to ≤2015	Citrobacter spp.	3	13
422	North	Bacteria	Neonates	2011 to ≤2015	Staphylococcus spp.	2	14
424	North	Bacteria	Neonates	2011 to ≤2015	Micrococcus spp.	2	15
426	North	Bacteria	Neonates	2011 to ≤2015	Haemophilus influenzae	2	16
489	North	Bacteria	Neonates	2011 to ≤2015	Enterococcus faecalis	2	17
491	North	Bacteria	Neonates	2011 to ≤2015	Beta-hemolytic streptococcus	2	18
493	North	Bacteria	Neonates	2011 to ≤2015	Acinetobacter spp.	2	19
495	North	Bacteria	Neonates	2011 to ≤2015	Acinetobacter baumannii	2	20
497	North	Bacteria	Neonates	2011 to ≤2015	Streptococcus, viridans Group	1	21
499	North	Bacteria	Neonates	2011 to ≤2015	Stenotrophomonas maltophilia	1	22
501	North	Bacteria	Neonates	2011 to ≤2015	Shigella spp.	1	23
503	North	Bacteria	Neonates	2011 to ≤2015	Serratia spp.	1	24
505	North	Bacteria	Neonates	2011 to ≤2015	Ralstonia picketti	1	25
507	North	Bacteria	Neonates	2011 to ≤2015	Proteus spp.	1	26
509	North	Bacteria	Neonates	2011 to ≤2015	Non Typhoidal Salmonella	1	27
511	North	Bacteria	Neonates	2011 to ≤2015	Klebsiella oxytoca	1	28
513	North	Bacteria	Neonates	2011 to ≤2015	Chromobacterium spp.	1	29
516	North	Fungi	Neonates	1991 to ≤2000	Candida albicans	1	1
519	North	Fungi	Neonates	2001 to ≤2010	Candida albicans	1	1
522	North	Fungi	Neonates	2011 to ≤2015	Candida spp.	5	1
524	North	Fungi	Neonates	2011 to ≤2015	Candida ciferrii	1	2
525	North	Fungi	Neonates	2011 to ≤2015	Candida albicans	1	3
613	North	Viruses	Neonates	2011 to ≤2015	Genus Enterovirus	1	1
662	South	Bacteria	Neonates	1980 to ≤1990	Vibrio cholerae	1	1
665	South	Bacteria	Neonates	1980 to ≤1990	Acinetobacter calcoaceticus	1	2
864	South	Bacteria	Neonates	1991 to ≤2000	Typhoidal Salmonella	1	1
867	South	Bacteria	Neonates	1991 to ≤2000	Klebsiella spp.	1	2
994	South	Bacteria	Neonates	2001 to ≤2010	Streptococcus pneumoniae	1	1
997	South	Bacteria	Neonates	2001 to ≤2010	Pasteurella multocida	1	2
1000	South	Bacteria	Neonates	2001 to ≤2010	Klebsiella pneumoniae	1	3
1003	South	Bacteria	Neonates	2001 to ≤2010	Enterobacter cloacae	1	4
1137	South	Bacteria	Neonates	2011 to ≤2015	Escherichia coli	4	1
1140	South	Bacteria	Neonates	2011 to ≤2015	Streptococcus agalactiae	3	2
1143	South	Bacteria	Neonates	2011 to ≤2015	Staphylococcus aureus	3	3
1145	South	Bacteria	Neonates	2011 to ≤2015	Klebsiella pneumoniae	3	4
1147	South	Bacteria	Neonates	2011 to ≤2015	Streptococcus pneumoniae	2	5
68	South	Bacteria	Neonates	2011 to ≤2015	Staphylococcus, coagulase negative	2	6
70	South	Bacteria	Neonates	2011 to ≤2015	Serratia marcescens	2	7
72	South	Bacteria	Neonates	2011 to ≤2015	Pseudomonas aeruginosa	2	8
74	South	Bacteria	Neonates	2011 to ≤2015	Klebsiella spp.	2	9
76	South	Bacteria	Neonates	2011 to ≤2015	Gram-negative bacterium	2	10
78	South	Bacteria	Neonates	2011 to ≤2015	Enterococcus spp.	2	11
80	South	Bacteria	Neonates	2011 to ≤2015	Enterobacter spp.	2	12
82	South	Bacteria	Neonates	2011 to ≤2015	Acinetobacter baumannii	2	13
84	South	Bacteria	Neonates	2011 to ≤2015	Proteus mirabilis	1	14
86	South	Bacteria	Neonates	2011 to ≤2015	Neisseria meningitidis	1	15
88	South	Bacteria	Neonates	2011 to ≤2015	Klebsiella oxytoca	1	16
90	South	Bacteria	Neonates	2011 to ≤2015	Haemophilus spp.	1	17
92	South	Bacteria	Neonates	2011 to ≤2015	Gram-positive bacterium	1	18
94	South	Bacteria	Neonates	2011 to ≤2015	Enterococcus faecalis	1	19
96	South	Bacteria	Neonates	2011 to ≤2015	Enterobacter cloacae	1	20
98	South	Bacteria	Neonates	2011 to ≤2015	Beta-hemolytic streptococcus	1	21
100	South	Bacteria	Neonates	2011 to ≤2015	Bacillus spp.	1	22
296	South	Fungi	Neonates	2011 to ≤2015	Candida spp.	2	1
298	South	Fungi	Neonates	2011 to ≤2015	Cryptococcus spp.	1	2
300	South	Fungi	Neonates	2011 to ≤2015	Candida parapsilosis	1	3
301	South	Fungi	Neonates	2011 to ≤2015	Candida albicans	1	4
325	West	Bacteria	Neonates	1980 to ≤1990	Citrobacter spp.	3	1
328	West	Bacteria	Neonates	1980 to ≤1990	Streptococcus spp.	2	2
331	West	Bacteria	Neonates	1980 to ≤1990	Streptococcus pneumoniae	2	3
333	West	Bacteria	Neonates	1980 to ≤1990	Streptococcus agalactiae	2	4
335	West	Bacteria	Neonates	1980 to ≤1990	Staphylococcus aureus	2	5
337	West	Bacteria	Neonates	1980 to ≤1990	Pseudomonas aeruginosa	2	6
339	West	Bacteria	Neonates	1980 to ≤1990	Klebsiella spp.	2	7
341	West	Bacteria	Neonates	1980 to ≤1990	Haemophilus spp.	2	8
343	West	Bacteria	Neonates	1980 to ≤1990	Escherichia coli	2	9
345	West	Bacteria	Neonates	1980 to ≤1990	Coliform bacteria	2	10
347	West	Bacteria	Neonates	1980 to ≤1990	Streptococcus, viridans Group	1	11
349	West	Bacteria	Neonates	1980 to ≤1990	Staphylococcus, coagulase negative	1	12
350	West	Bacteria	Neonates	1980 to ≤1990	Staphylococcus spp.	1	13
351	West	Bacteria	Neonates	1980 to ≤1990	Pseudomonas spp.	1	14
352	West	Bacteria	Neonates	1980 to ≤1990	Providencia spp.	1	15
353	West	Bacteria	Neonates	1980 to ≤1990	Proteus spp.	1	16
354	West	Bacteria	Neonates	1980 to ≤1990	Proteus mirabilis	1	17
355	West	Bacteria	Neonates	1980 to ≤1990	Non Typhoidal Salmonella	1	18
356	West	Bacteria	Neonates	1980 to ≤1990	Klebsiella pneumoniae	1	19
357	West	Bacteria	Neonates	1980 to ≤1990	Haemophilus influenzae	1	20
358	West	Bacteria	Neonates	1980 to ≤1990	Enterococcus faecalis	1	21
359	West	Bacteria	Neonates	1980 to ≤1990	Enterobacter cloacae	1	22
360	West	Bacteria	Neonates	1980 to ≤1990	Diphtheroids spp.	1	23
367	West	Bacteria	Neonates	1980 to ≤1990	Clostridium spp.	1	24
368	West	Bacteria	Neonates	1980 to ≤1990	Alcaligenes fecalis	1	25
375	West	Bacteria	Neonates	1980 to ≤1990	Acinetobacter spp.	1	26
430	West	Bacteria	Neonates	1991 to ≤2000	Streptococcus spp.	2	1
433	West	Bacteria	Neonates	1991 to ≤2000	Staphylococcus aureus	2	2
436	West	Bacteria	Neonates	1991 to ≤2000	Proteus spp.	2	3
439	West	Bacteria	Neonates	1991 to ≤2000	Non Typhoidal Salmonella	2	4
442	West	Bacteria	Neonates	1991 to ≤2000	Klebsiella spp.	2	5
445	West	Bacteria	Neonates	1991 to ≤2000	Escherichia coli	2	6
448	West	Bacteria	Neonates	1991 to ≤2000	Streptococcus pyogenes	1	7
451	West	Bacteria	Neonates	1991 to ≤2000	Pseudomonas spp.	1	8
558	West	Bacteria	Neonates	1991 to ≤2000	Pseudomonas aeruginosa	1	9
561	West	Bacteria	Neonates	1991 to ≤2000	Klebsiella pneumoniae	1	10
564	West	Bacteria	Neonates	1991 to ≤2000	Enterobacter spp.	1	11
566	West	Bacteria	Neonates	1991 to ≤2000	Enterobacter aerogenes	1	12
568	West	Bacteria	Neonates	1991 to ≤2000	Coliform bacteria	1	13
570	West	Bacteria	Neonates	1991 to ≤2000	Acinetobacter spp.	1	14
583	West	Bacteria	Neonates	2001 to ≤2010	Staphylococcus aureus	7	1
586	West	Bacteria	Neonates	2001 to ≤2010	Escherichia coli	5	2
589	West	Bacteria	Neonates	2001 to ≤2010	Streptococcus spp.	4	3
592	West	Bacteria	Neonates	2001 to ≤2010	Staphylococcus spp.	4	4
595	West	Bacteria	Neonates	2001 to ≤2010	Pseudomonas spp.	4	5
598	West	Bacteria	Neonates	2001 to ≤2010	Pseudomonas aeruginosa	4	6
600	West	Bacteria	Neonates	2001 to ≤2010	Enterobacter spp.	4	7
602	West	Bacteria	Neonates	2001 to ≤2010	Coliform bacteria	4	8
604	West	Bacteria	Neonates	2001 to ≤2010	Streptococcus pneumoniae	3	9
619	West	Bacteria	Neonates	2001 to ≤2010	Proteus spp.	3	10
621	West	Bacteria	Neonates	2001 to ≤2010	Non Typhoidal Salmonella	3	11
623	West	Bacteria	Neonates	2001 to ≤2010	Klebsiella spp.	3	12
625	West	Bacteria	Neonates	2001 to ≤2010	Klebsiella pneumoniae	3	13
635	West	Bacteria	Neonates	2001 to ≤2010	Enterococcus faecalis	3	14
677	West	Bacteria	Neonates	2001 to ≤2010	Streptococcus agalactiae	2	15
679	West	Bacteria	Neonates	2001 to ≤2010	Staphylococcus, coagulase negative	2	16
681	West	Bacteria	Neonates	2001 to ≤2010	Neisseria meningitidis	2	17
683	West	Bacteria	Neonates	2001 to ≤2010	Haemophilus spp.	2	18
685	West	Bacteria	Neonates	2001 to ≤2010	Haemophilus influenzae	2	19
687	West	Bacteria	Neonates	2001 to ≤2010	Gram-negative bacterium	2	20
689	West	Bacteria	Neonates	2001 to ≤2010	Enterococcus spp.	2	21
691	West	Bacteria	Neonates	2001 to ≤2010	Citrobacter spp.	2	22
819	West	Bacteria	Neonates	2001 to ≤2010	Acinetobacter spp.	2	23
821	West	Bacteria	Neonates	2001 to ≤2010	Typhoidal Salmonella	1	24
823	West	Bacteria	Neonates	2001 to ≤2010	Proteus mirabilis	1	25
825	West	Bacteria	Neonates	2001 to ≤2010	Klebsiella oxytoca	1	26
827	West	Bacteria	Neonates	2001 to ≤2010	Family Enterobacteriaceae	1	27
829	West	Bacteria	Neonates	2001 to ≤2010	Chromobacterium violaceum	1	28
831	West	Bacteria	Neonates	2001 to ≤2010	Chromobacterium spp.	1	29
833	West	Bacteria	Neonates	2001 to ≤2010	Beta-hemolytic streptococcus	1	30
835	West	Bacteria	Neonates	2001 to ≤2010	Alpha prime hemolytic streptococcus	1	31
840	West	Bacteria	Neonates	2011 to ≤2015	Escherichia coli	7	1
844	West	Bacteria	Neonates	2011 to ≤2015	Staphylococcus aureus	5	2
848	West	Bacteria	Neonates	2011 to ≤2015	Pseudomonas aeruginosa	5	3
852	West	Bacteria	Neonates	2011 to ≤2015	Non Typhoidal Salmonella	5	4
856	West	Bacteria	Neonates	2011 to ≤2015	Klebsiella pneumoniae	5	5
859	West	Bacteria	Neonates	2011 to ≤2015	Klebsiella spp.	4	6
868	West	Bacteria	Neonates	2011 to ≤2015	Staphylococcus, coagulase negative	3	7
871	West	Bacteria	Neonates	2011 to ≤2015	Enterobacter spp.	3	8
874	West	Bacteria	Neonates	2011 to ≤2015	Streptococcus pneumoniae	2	9
877	West	Bacteria	Neonates	2011 to ≤2015	Proteus mirabilis	2	10
900	West	Bacteria	Neonates	2011 to ≤2015	Haemophilus spp.	2	11
903	West	Bacteria	Neonates	2011 to ≤2015	Enterococcus spp.	2	12
1033	West	Bacteria	Neonates	2011 to ≤2015	Citrobacter spp.	2	13
1036	West	Bacteria	Neonates	2011 to ≤2015	Streptococcus spp.	1	14
1039	West	Bacteria	Neonates	2011 to ≤2015	Streptococcus pyogenes	1	15
1042	West	Bacteria	Neonates	2011 to ≤2015	Streptococcus agalactiae	1	16
1045	West	Bacteria	Neonates	2011 to ≤2015	Staphylococcus spp.	1	17
1048	West	Bacteria	Neonates	2011 to ≤2015	Pseudomonas spp.	1	18
1051	West	Bacteria	Neonates	2011 to ≤2015	Proteus spp.	1	19
1053	West	Bacteria	Neonates	2011 to ≤2015	Neisseria meningitidis	1	20
1055	West	Bacteria	Neonates	2011 to ≤2015	Morganella spp.	1	21
1057	West	Bacteria	Neonates	2011 to ≤2015	Enterococcus faecalis	1	22
1058	West	Bacteria	Neonates	2011 to ≤2015	Enterobacter cloacae	1	23
1059	West	Bacteria	Neonates	2011 to ≤2015	Coliform bacteria	1	24
1060	West	Bacteria	Neonates	2011 to ≤2015	Acinetobacter spp.	1	25
1064	West	Fungi	Neonates	2011 to ≤2015	Cryptococcus spp.	1	1
